# Supplementary material for: N-(1H-Indazol-5-yl)-4-meth­oxy­benzene­sulfonamide
Source: Acta Crystallogr Sect E Struct Rep Online. 2013 Oct 26;69(Pt 11):o1702. doi: 10.1107/S1600536813028912 (PMC3884352; doi:10.1107/S1600536813028912)
Supplement: Supplementary file 1 [file e-69-o1702-sup1.cif]

##############################################################################
#                                                                            #
# This CIF contains the data in a paper accepted for publication in          #
# Acta Crystallographica Section E. It conforms to the requirements of       #
# Notes for Authors for Acta Crystallographica Section E, and has been       #
# peer reviewed under the auspices of the IUCr Commission on Journals.       #
#                                                                            #
# Full details of the Crystallographic Information File format               #
# are given in the paper "The Crystallographic Information File (CIF):       #
# a New Standard Archive File for Crystallography" by S. R. Hall, F. H.      #
# Allen and I. D. Brown [Acta Cryst. (1991), A47, 655-685].                  #
#                                                                            #
# The current version of the core CIF dictionary is obtainable from          #
# ftp://ftp.iucr.org/pub/cif_core.dic.                                       #
#                                                                            #
# Software is freely available for graphical display of the structure(s)     #
# in this CIF. For information consult the CIF software page                 #
# http://www.iucr.org/resources/cif/software.                                #
#                                                                            #
# This file may be used for bona fide research purposes within the           #
# scientific community so long as proper attribution is given to the journal # 
# article from which it was obtained.                                        #
#                                                                            #
##############################################################################
data_I
_audit_creation_method     SHELXL-97
_journal_date_recd_electronic     2013-10-11
_journal_date_accepted     2013-10-21
_journal_name_full     'Acta Crystallographica, Section E'
_journal_year     2013
_journal_volume     69
_journal_issue     11
_journal_page_first     o1702
_journal_page_last     o1702
_journal_paper_category     QO
_journal_paper_doi     10.1107/S1600536813028912
_journal_coeditor_code     IM2443
_publ_contact_author_name     'Latifa Bouissane'
_publ_contact_author_address
;
Laboratoire de Chimie Organique et Analytique
Universit\'e Sultan Moulay Slimane,
Facult\'e des Sciences et Techniques, B\'eni-Mellal, BP 523, Morocco
;
_publ_contact_author_email     'l_bouissane@yahoo.fr'
_publ_contact_author_fax     '212 537 77 54 40'
_publ_contact_author_phone     '212 537 77 54 40'
_publ_section_title
;
<i>N</i>-(1<i>H</i>-Indazol-5-yl)-4-methoxybenzenesulfonamide
;
loop_
    _publ_author_name
    _publ_author_address
    'Chicha, Hakima'
;
Laboratoire de Chimie Organique et Analytique
Universit\'e Sultan Moulay Slimane,
Facult\'e des Sciences et Techniques, B\'eni-Mellal, BP 523, Morocco
;
    'Rakib, El Mostapha'
;
Laboratoire de Chimie Organique et Analytique
Universit\'e Sultan Moulay Slimane,
Facult\'e des Sciences et Techniques, B\'eni-Mellal, BP 523, Morocco
;
    'Bouissane, Latifa'
;
Laboratoire de Chimie Organique et Analytique
Universit\'e Sultan Moulay Slimane,
Facult\'e des Sciences et Techniques, B\'eni-Mellal, BP 523, Morocco
;
    'Saadi, Mohamed'
;
Laboratoire de Chimie du Solide Appliqu\'ee,
Facult\'e des Sciences, Universit\'e Mohammed V-Agdal
Avenue Ibn Battouta, BP 1014, Rabat, Morocco
;
    'El Ammari, Lahcen'
;
Laboratoire de Chimie du Solide Appliqu\'ee,
Facult\'e des Sciences, Universit\'e Mohammed V-Agdal
Avenue Ibn Battouta, BP 1014, Rabat, Morocco
;
_database_code_depnum_ccdc_archive     'CCDC 967661'
_chemical_name_systematic
;
<i>N</i>-(1<i>H</i>-Indazol-5-yl)-4-methoxybenzenesulfonamide
;
_chemical_name_common     ?
_chemical_formula_moiety     'C14 H13 N3 O3 S'
_chemical_formula_sum     'C14 H13 N3 O3 S'
_chemical_formula_iupac     'C14 H13 N3 O3 S'
_chemical_formula_weight     303.33
_chemical_melting_point     ?
_symmetry_cell_setting     monoclinic
_symmetry_space_group_name_H-M     'P 21/c'
_symmetry_space_group_name_Hall     '-P 2ybc'
loop_
    _symmetry_equiv_pos_as_xyz
    'x, y, z'
    '-x, y+1/2, -z+1/2'
    '-x, -y, -z'
    'x, -y-1/2, z-1/2'
_cell_length_a     8.9996(4)
_cell_length_b     7.1999(3)
_cell_length_c     21.3728(10)
_cell_angle_alpha     90.00
_cell_angle_beta     91.794(3)
_cell_angle_gamma     90.00
_cell_volume     1384.20(11)
_cell_formula_units_Z     4
_cell_measurement_reflns_used     3059
_cell_measurement_theta_min     2.26
_cell_measurement_theta_max     27.10
_cell_measurement_temperature     296(2)
_exptl_crystal_description     Block
_exptl_crystal_colour     colourless
_exptl_crystal_size_max     0.41
_exptl_crystal_size_mid     0.36
_exptl_crystal_size_min     0.27
_exptl_crystal_density_diffrn     1.456
_exptl_crystal_density_meas     ?
_exptl_crystal_density_method     'not measured'
_exptl_crystal_F_000     632
_exptl_absorpt_coefficient_mu     0.248
_exptl_absorpt_correction_type     multi-scan
_exptl_absorpt_process_details     '(SADABS; Bruker, 2009)'
_exptl_absorpt_correction_T_min     0.9117
_exptl_absorpt_correction_T_max     0.9544
_exptl_special_details     ?
_diffrn_ambient_temperature     296(2)
_diffrn_radiation_type     MoK\a
_diffrn_radiation_wavelength     0.71073
_diffrn_radiation_source     'fine-focus sealed tube'
_diffrn_radiation_monochromator     graphite
_diffrn_measurement_device_type     'Bruker X8 APEX'
_diffrn_measurement_method     '\f and \w scans'
_diffrn_reflns_number     14415
_diffrn_reflns_av_R_equivalents     0.0390
_diffrn_reflns_av_sigmaI/netI     0.0319
_diffrn_reflns_theta_min     2.26
_diffrn_reflns_theta_max     27.10
_diffrn_reflns_theta_full     27.10
_diffrn_measured_fraction_theta_max     1.000
_diffrn_measured_fraction_theta_full     1.000
_diffrn_reflns_limit_h_min     -11
_diffrn_reflns_limit_h_max     11
_diffrn_reflns_limit_k_min     -9
_diffrn_reflns_limit_k_max     7
_diffrn_reflns_limit_l_min     -26
_diffrn_reflns_limit_l_max     27
_refine_special_details
;
Refinement of <i>F</i>^2^ against all reflections. The weighted <i>R</i>-factor
<i>wR</i> and goodness of fit <i>S</i> are based on <i>F</i>^2^, conventional
<i>R</i>-factors <i>R</i> are based on <i>F</i>, with <i>F</i> set to zero for
negative <i>F</i>^2^. The threshold expression of <i>F</i>^2^ >
2\s(<i>F</i>^2^) is used only for calculating <i>R</i>-factors(gt) <i>etc</i>.
and is not relevant to the choice of reflections for refinement.
<i>R</i>-factors based on <i>F</i>^2^ are statistically about twice as large
as those based on <i>F</i>, and <i>R</i>- factors based on all data will be
even larger.
;
_reflns_number_total     3059
_reflns_number_gt     2234
_reflns_threshold_expression     I>2sigma(I)
_refine_ls_structure_factor_coef     Fsqd
_refine_ls_matrix_type     full
_refine_ls_R_factor_all     0.0637
_refine_ls_R_factor_gt     0.0421
_refine_ls_wR_factor_gt     0.1067
_refine_ls_wR_factor_ref     0.1185
_refine_ls_goodness_of_fit_ref     1.050
_refine_ls_restrained_S_all     1.050
_refine_ls_number_reflns     3059
_refine_ls_number_parameters     192
_refine_ls_number_restraints     0
_refine_ls_hydrogen_treatment     constr
_refine_ls_weighting_scheme     calc
_refine_ls_weighting_details
         'calc w=1/[\s^2^(Fo^2^)+(0.0542P)^2^+0.3443P] where P=(Fo^2^+2Fc^2^)/3'
_atom_sites_solution_hydrogens     difmap
_atom_sites_solution_primary     direct
_atom_sites_solution_secondary     difmap
_refine_ls_shift/su_max     0.000
_refine_ls_shift/su_mean     0.000
_refine_diff_density_max     0.259
_refine_diff_density_min     -0.318
_refine_ls_extinction_method     none
_refine_ls_extinction_coef     ?
loop_
    _atom_type_symbol
    _atom_type_description
    _atom_type_scat_dispersion_real
    _atom_type_scat_dispersion_imag
    _atom_type_scat_source
    'C' 'C' 0.0033 0.0016
                         'International Tables Vol C Tables 4.2.6.8 and 6.1.1.4'
    'H' 'H' 0.0000 0.0000
                         'International Tables Vol C Tables 4.2.6.8 and 6.1.1.4'
    'N' 'N' 0.0061 0.0033
                         'International Tables Vol C Tables 4.2.6.8 and 6.1.1.4'
    'O' 'O' 0.0106 0.0060
                         'International Tables Vol C Tables 4.2.6.8 and 6.1.1.4'
    'S' 'S' 0.1246 0.1234
                         'International Tables Vol C Tables 4.2.6.8 and 6.1.1.4'
_computing_data_collection     'APEX2 (Bruker, 2009)'
_computing_cell_refinement     'SAINT (Bruker, 2009)'
_computing_data_reduction     'SAINT (Bruker, 2009)'
_computing_structure_solution     'SHELXS97 (Sheldrick, 2008)'
_computing_structure_refinement     'SHELXL97 (Sheldrick, 2008)'
_computing_molecular_graphics     'ORTEP-3 for Windows (Farrugia, 2012)'
_computing_publication_material
                               'PLATON (Spek, 2009) and publCIF (Westrip, 2010)'
loop_
    _atom_site_type_symbol
    _atom_site_label
    _atom_site_fract_x
    _atom_site_fract_y
    _atom_site_fract_z
    _atom_site_U_iso_or_equiv
    _atom_site_adp_type
    _atom_site_calc_flag
    _atom_site_refinement_flags
    _atom_site_occupancy
    _atom_site_symmetry_multiplicity
    _atom_site_disorder_assembly
    _atom_site_disorder_group
    C C1 0.4773(2) 0.7356(3) 0.10971(11) 0.0511(5) Uani d . 1 1 . .
    H H1 0.4212 0.8416 0.1167 0.061 Uiso calc R 1 1 . .
    C C2 0.4174(2) 0.5666(3) 0.08594(9) 0.0393(4) Uani d . 1 1 . .
    C C3 0.2770(2) 0.5028(3) 0.06477(9) 0.0418(5) Uani d . 1 1 . .
    H H3 0.1947 0.5810 0.0638 0.050 Uiso calc R 1 1 . .
    C C4 0.26542(19) 0.3211(3) 0.04565(9) 0.0375(4) Uani d . 1 1 . .
    C C5 0.3905(2) 0.2042(3) 0.04520(10) 0.0432(5) Uani d . 1 1 . .
    H H5 0.3786 0.0819 0.0320 0.052 Uiso calc R 1 1 . .
    C C6 0.5286(2) 0.2648(3) 0.06360(10) 0.0468(5) Uani d . 1 1 . .
    H H6 0.6112 0.1874 0.0624 0.056 Uiso calc R 1 1 . .
    C C7 0.5405(2) 0.4478(3) 0.08428(9) 0.0399(4) Uani d . 1 1 . .
    C C8 0.0730(2) 0.0780(3) 0.13810(10) 0.0443(5) Uani d . 1 1 . .
    C C9 0.0520(3) -0.1113(3) 0.13918(12) 0.0564(6) Uani d . 1 1 . .
    H H9 -0.0086 -0.1682 0.1088 0.068 Uiso calc R 1 1 . .
    C C10 0.1216(3) -0.2164(3) 0.18576(12) 0.0631(6) Uani d . 1 1 . .
    H H10 0.1068 -0.3442 0.1872 0.076 Uiso calc R 1 1 . .
    C C11 0.2130(3) -0.1310(4) 0.23000(11) 0.0658(7) Uani d . 1 1 . .
    C C12 0.2318(4) 0.0582(4) 0.22939(12) 0.0789(8) Uani d . 1 1 . .
    H H12 0.2913 0.1154 0.2601 0.095 Uiso calc R 1 1 . .
    C C13 0.1630(3) 0.1618(3) 0.18373(11) 0.0649(7) Uani d . 1 1 . .
    H H13 0.1765 0.2899 0.1831 0.078 Uiso calc R 1 1 . .
    C C14 0.2942(4) -0.4178(4) 0.27574(15) 0.0991(11) Uani d . 1 1 . .
    H H14A 0.3528 -0.4620 0.3110 0.149 Uiso calc R 1 1 . .
    H H14B 0.3375 -0.4594 0.2377 0.149 Uiso calc R 1 1 . .
    H H14C 0.1948 -0.4653 0.2779 0.149 Uiso calc R 1 1 . .
    N N1 0.65971(18) 0.5491(3) 0.10488(8) 0.0496(4) Uani d . 1 1 . .
    H H1N 0.7553 0.5150 0.1082 0.073(8) Uiso d R 1 1 . .
    N N2 0.6220(2) 0.7245(3) 0.12066(9) 0.0543(5) Uani d . 1 1 . .
    N N3 0.12368(17) 0.2461(2) 0.02574(8) 0.0442(4) Uani d . 1 1 . .
    H H3N 0.1279 0.1587 0.0047 0.049(7) Uiso d R 1 1 . .
    O O1 -0.03673(15) 0.3928(2) 0.10350(8) 0.0574(4) Uani d . 1 1 . .
    O O2 -0.11991(14) 0.1127(2) 0.04547(8) 0.0589(4) Uani d . 1 1 . .
    O O3 0.2906(3) -0.2221(3) 0.27662(9) 0.1019(8) Uani d . 1 1 . .
    S S1 -0.00356(5) 0.21505(7) 0.07747(3) 0.04454(17) Uani d . 1 1 . .
loop_
    _atom_site_aniso_label
    _atom_site_aniso_U_11
    _atom_site_aniso_U_22
    _atom_site_aniso_U_33
    _atom_site_aniso_U_12
    _atom_site_aniso_U_13
    _atom_site_aniso_U_23
    C1 0.0589(13) 0.0394(11) 0.0548(14) -0.0011(10) -0.0028(10) -0.0053(10)
    C2 0.0456(10) 0.0356(10) 0.0365(10) 0.0006(8) 0.0010(8) 0.0011(8)
    C3 0.0415(10) 0.0377(11) 0.0459(11) 0.0054(8) -0.0026(8) 0.0007(9)
    C4 0.0389(9) 0.0398(11) 0.0339(10) -0.0002(8) -0.0002(7) 0.0013(8)
    C5 0.0469(10) 0.0358(10) 0.0468(12) 0.0034(8) 0.0020(9) -0.0047(9)
    C6 0.0400(10) 0.0464(12) 0.0542(13) 0.0079(9) 0.0020(9) -0.0065(10)
    C7 0.0389(9) 0.0454(11) 0.0354(10) -0.0010(8) 0.0009(8) -0.0005(8)
    C8 0.0443(10) 0.0438(12) 0.0451(12) 0.0001(9) 0.0055(9) -0.0046(9)
    C9 0.0622(13) 0.0440(13) 0.0630(15) -0.0017(10) -0.0010(11) -0.0081(11)
    C10 0.0843(17) 0.0379(12) 0.0674(17) 0.0027(12) 0.0079(13) -0.0046(11)
    C11 0.0959(18) 0.0586(16) 0.0429(14) 0.0103(14) 0.0008(12) -0.0005(11)
    C12 0.123(2) 0.0618(17) 0.0505(15) -0.0090(16) -0.0227(15) -0.0034(12)
    C13 0.0962(18) 0.0471(13) 0.0505(14) -0.0087(13) -0.0114(13) -0.0016(11)
    C14 0.154(3) 0.0627(19) 0.080(2) 0.0185(19) -0.006(2) 0.0124(16)
    N1 0.0429(9) 0.0535(11) 0.0522(11) -0.0027(8) -0.0032(8) -0.0073(8)
    N2 0.0598(11) 0.0472(11) 0.0554(11) -0.0070(9) -0.0059(9) -0.0075(9)
    N3 0.0425(9) 0.0444(10) 0.0452(10) -0.0006(7) -0.0059(7) -0.0074(8)
    O1 0.0471(8) 0.0472(9) 0.0780(11) 0.0083(7) 0.0036(7) -0.0120(8)
    O2 0.0357(7) 0.0605(10) 0.0797(11) -0.0009(7) -0.0091(7) -0.0128(8)
    O3 0.179(2) 0.0620(12) 0.0623(13) 0.0153(13) -0.0334(14) 0.0025(10)
    S1 0.0340(2) 0.0421(3) 0.0572(3) 0.0021(2) -0.0027(2) -0.0070(2)
_geom_special_details
;
All s.u.'s (except the s.u. in the dihedral angle between two l.s. planes) are
estimated using the full covariance matrix. The cell s.u.'s are taken into
account individually in the estimation of s.u.'s in distances, angles and
torsion angles; correlations between s.u.'s in cell parameters are only used
when they are defined by crystal symmetry. An approximate (isotropic)
treatment of cell s.u.'s is used for estimating s.u.'s involving l.s. planes.
;
loop_
    _geom_bond_atom_site_label_1
    _geom_bond_atom_site_label_2
    _geom_bond_site_symmetry_2
    _geom_bond_distance
    _geom_bond_publ_flag
    C1 N2 . 1.319(3) ?
    C1 C2 . 1.418(3) ?
    C1 H1 . 0.9300 ?
    C2 C7 . 1.401(3) ?
    C2 C3 . 1.406(3) ?
    C3 C4 . 1.374(3) ?
    C3 H3 . 0.9300 ?
    C4 C5 . 1.405(3) ?
    C4 N3 . 1.437(2) ?
    C5 C6 . 1.364(3) ?
    C5 H5 . 0.9300 ?
    C6 C7 . 1.393(3) ?
    C6 H6 . 0.9300 ?
    C7 N1 . 1.359(2) ?
    C8 C9 . 1.376(3) ?
    C8 C13 . 1.387(3) ?
    C8 S1 . 1.753(2) ?
    C9 C10 . 1.385(3) ?
    C9 H9 . 0.9300 ?
    C10 C11 . 1.378(3) ?
    C10 H10 . 0.9300 ?
    C11 O3 . 1.366(3) ?
    C11 C12 . 1.373(4) ?
    C12 C13 . 1.362(3) ?
    C12 H12 . 0.9300 ?
    C13 H13 . 0.9300 ?
    C14 O3 . 1.410(3) ?
    C14 H14A . 0.9600 ?
    C14 H14B . 0.9600 ?
    C14 H14C . 0.9600 ?
    N1 N2 . 1.353(2) ?
    N1 H1N . 0.8951 ?
    N3 S1 . 1.6319(18) ?
    N3 H3N . 0.7745 ?
    O1 S1 . 1.4306(15) ?
    O2 S1 . 1.4361(14) ?
loop_
    _geom_angle_atom_site_label_1
    _geom_angle_atom_site_label_2
    _geom_angle_atom_site_label_3
    _geom_angle_site_symmetry_1
    _geom_angle_site_symmetry_3
    _geom_angle
    _geom_angle_publ_flag
    N2 C1 C2 . . 111.95(19) ?
    N2 C1 H1 . . 124.0 ?
    C2 C1 H1 . . 124.0 ?
    C7 C2 C3 . . 119.72(17) ?
    C7 C2 C1 . . 103.96(17) ?
    C3 C2 C1 . . 136.31(19) ?
    C4 C3 C2 . . 117.75(17) ?
    C4 C3 H3 . . 121.1 ?
    C2 C3 H3 . . 121.1 ?
    C3 C4 C5 . . 121.28(17) ?
    C3 C4 N3 . . 120.26(16) ?
    C5 C4 N3 . . 118.46(17) ?
    C6 C5 C4 . . 121.96(18) ?
    C6 C5 H5 . . 119.0 ?
    C4 C5 H5 . . 119.0 ?
    C5 C6 C7 . . 117.02(18) ?
    C5 C6 H6 . . 121.5 ?
    C7 C6 H6 . . 121.5 ?
    N1 C7 C6 . . 131.46(18) ?
    N1 C7 C2 . . 106.32(17) ?
    C6 C7 C2 . . 122.21(17) ?
    C9 C8 C13 . . 119.8(2) ?
    C9 C8 S1 . . 121.26(17) ?
    C13 C8 S1 . . 118.83(17) ?
    C8 C9 C10 . . 119.6(2) ?
    C8 C9 H9 . . 120.2 ?
    C10 C9 H9 . . 120.2 ?
    C11 C10 C9 . . 119.7(2) ?
    C11 C10 H10 . . 120.1 ?
    C9 C10 H10 . . 120.1 ?
    O3 C11 C12 . . 115.0(2) ?
    O3 C11 C10 . . 124.5(2) ?
    C12 C11 C10 . . 120.5(2) ?
    C13 C12 C11 . . 119.8(2) ?
    C13 C12 H12 . . 120.1 ?
    C11 C12 H12 . . 120.1 ?
    C12 C13 C8 . . 120.5(2) ?
    C12 C13 H13 . . 119.7 ?
    C8 C13 H13 . . 119.7 ?
    O3 C14 H14A . . 109.5 ?
    O3 C14 H14B . . 109.5 ?
    H14A C14 H14B . . 109.5 ?
    O3 C14 H14C . . 109.5 ?
    H14A C14 H14C . . 109.5 ?
    H14B C14 H14C . . 109.5 ?
    N2 N1 C7 . . 112.33(17) ?
    N2 N1 H1N . . 118.9 ?
    C7 N1 H1N . . 128.8 ?
    C1 N2 N1 . . 105.43(17) ?
    C4 N3 S1 . . 119.08(13) ?
    C4 N3 H3N . . 114.7 ?
    S1 N3 H3N . . 109.3 ?
    C11 O3 C14 . . 118.8(2) ?
    O1 S1 O2 . . 119.10(9) ?
    O1 S1 N3 . . 107.47(10) ?
    O2 S1 N3 . . 105.32(9) ?
    O1 S1 C8 . . 107.36(10) ?
    O2 S1 C8 . . 109.09(10) ?
    N3 S1 C8 . . 108.06(9) ?
loop_
    _geom_hbond_atom_site_label_D
    _geom_hbond_atom_site_label_H
    _geom_hbond_atom_site_label_A
    _geom_hbond_site_symmetry_A
    _geom_hbond_distance_DH
    _geom_hbond_distance_HA
    _geom_hbond_distance_DA
    _geom_hbond_angle_DHA
    N1 H1N O1 1_655 0.90 2.07 2.956(2) 168.2
    N3 H3N O2 3 0.77 2.23 2.998(2) 171.7
    C6 H6 O2 1_655 0.93 2.52 3.381(2) 154.9
_iucr_refine_instructions_details
;
TITL EL13_371_DRX4_BM4 in P2(1)/c
CELL  0.71073   8.9996   7.1999  21.3728   90.000   91.794   90.000
ZERR    4.00   0.0004   0.0003   0.0010    0.000    0.003    0.000
LATT   1
SYMM  - X, 1/2 + Y, 1/2 - Z
SFAC  C    H    N    O    S
UNIT  56   52   12   12   4
MERG   2
SHEL 40 0.78
OMIT     0   0   2
FMAP   2
PLAN   10
acta
BOND
BOND $H
HTAB 2.6
HTAB N1 O1_$1
HTAB N3 O2_$2
HTAB C6 O2_$1
eqiv $1 x+1, y, z
eqiv $2 -x, -y, -z
L.S.  10
TEMP    23.00
size  0.38 0.27 0.19
WGHT    0.054200    0.344300
FVAR       0.45542
C1    1    0.477289    0.735620    0.109708    11.00000    0.05888    0.03944 =
         0.05482   -0.00529   -0.00283   -0.00113
AFIX  43
H1    2    0.421159    0.841617    0.116734    11.00000   -1.20000
AFIX   0
C2    1    0.417405    0.566614    0.085939    11.00000    0.04564    0.03563 =
         0.03650    0.00113    0.00101    0.00058
C3    1    0.276954    0.502813    0.064772    11.00000    0.04146    0.03772 =
         0.04590    0.00070   -0.00257    0.00537
AFIX  43
H3    2    0.194661    0.581005    0.063755    11.00000   -1.20000
AFIX   0
C4    1    0.265417    0.321094    0.045648    11.00000    0.03887    0.03982 =
         0.03387    0.00128   -0.00024   -0.00023
C5    1    0.390459    0.204218    0.045202    11.00000    0.04689    0.03583 =
         0.04682   -0.00466    0.00198    0.00339
AFIX  43
H5    2    0.378647    0.081909    0.031968    11.00000   -1.20000
AFIX   0
C6    1    0.528598    0.264815    0.063596    11.00000    0.03998    0.04636 =
         0.05422   -0.00653    0.00201    0.00794
AFIX  43
H6    2    0.611187    0.187412    0.062382    11.00000   -1.20000
AFIX   0
C7    1    0.540452    0.447790    0.084279    11.00000    0.03888    0.04541 =
         0.03543   -0.00049    0.00088   -0.00096
C8    1    0.073013    0.077955    0.138096    11.00000    0.04430    0.04385 =
         0.04514   -0.00460    0.00548    0.00013
C9    1    0.051984   -0.111277    0.139177    11.00000    0.06216    0.04395 =
         0.06299   -0.00813   -0.00101   -0.00171
AFIX  43
H9    2   -0.008631   -0.168238    0.108808    11.00000   -1.20000
AFIX   0
C10   1    0.121625   -0.216446    0.185763    11.00000    0.08432    0.03791 =
         0.06736   -0.00461    0.00794    0.00268
AFIX  43
H10   2    0.106782   -0.344186    0.187189    11.00000   -1.20000
AFIX   0
C11   1    0.213003   -0.131043    0.229996    11.00000    0.09590    0.05862 =
         0.04285   -0.00047    0.00076    0.01028
C12   1    0.231766    0.058156    0.229392    11.00000    0.12284    0.06180 =
         0.05045   -0.00335   -0.02270   -0.00902
AFIX  43
H12   2    0.291269    0.115386    0.260086    11.00000   -1.20000
AFIX   0
C13   1    0.163016    0.161829    0.183727    11.00000    0.09619    0.04706 =
         0.05051   -0.00156   -0.01136   -0.00874
AFIX  43
H13   2    0.176542    0.289867    0.183146    11.00000   -1.20000
AFIX   0
C14   1    0.294201   -0.417837    0.275741    11.00000    0.15430    0.06270 =
         0.07965    0.01238   -0.00567    0.01854
AFIX  33
H14A  2    0.352775   -0.462047    0.310980    11.00000   -1.50000
H14B  2    0.337472   -0.459443    0.237718    11.00000   -1.50000
H14C  2    0.194817   -0.465308    0.277926    11.00000   -1.50000
AFIX   0
N1    3    0.659713    0.549051    0.104881    11.00000    0.04293    0.05346 =
         0.05219   -0.00733   -0.00325   -0.00266
AFIX   3
H1N   2    0.755300    0.515023    0.108197    11.00000    0.07316
AFIX   0
N2    3    0.622042    0.724527    0.120656    11.00000    0.05976    0.04722 =
         0.05544   -0.00750   -0.00587   -0.00702
N3    3    0.123678    0.246110    0.025745    11.00000    0.04245    0.04439 =
         0.04518   -0.00737   -0.00585   -0.00061
AFIX   3
H3N   2    0.127905    0.158749    0.004732    11.00000    0.04876
AFIX   0
O1    4   -0.036728    0.392783    0.103501    11.00000    0.04710    0.04720 =
         0.07805   -0.01203    0.00358    0.00832
O2    4   -0.119905    0.112687    0.045473    11.00000    0.03571    0.06047 =
         0.07974   -0.01285   -0.00909   -0.00094
O3    4    0.290587   -0.222062    0.276619    11.00000    0.17904    0.06195 =
         0.06230    0.00246   -0.03342    0.01532
S1    5   -0.003562    0.215047    0.077475    11.00000    0.03403    0.04215 =
         0.05720   -0.00699   -0.00265    0.00206
HKLF 4
REM  EL13_371_DRX4_BM4 in P2(1)/c
REM R1 =  0.0421 for   2234 Fo > 4sig(Fo)  and  0.0637 for all   3059 data
REM    192 parameters refined using      0 restraints
END
WGHT      0.0542      0.3445
REM Highest difference peak  0.259,  deepest hole -0.318,  1-sigma level  0.042
Q1    1   0.2118 -0.3597  0.2532  11.00000  0.05    0.26
Q2    1   0.0245 -0.2810  0.1801  11.00000  0.05    0.20
Q3    1   0.4757  0.5064  0.0841  11.00000  0.05    0.20
Q4    1   0.0369  0.1310  0.1126  11.00000  0.05    0.19
Q5    1   0.3425  0.5350  0.0954  11.00000  0.05    0.18
Q6    1   0.3192  0.2525  0.0576  11.00000  0.05    0.17
Q7    1   0.1578  0.1041  0.1502  11.00000  0.05    0.17
Q8    1   0.3717  0.5638  0.0639  11.00000  0.05    0.16
Q9    1   0.4216  0.6367  0.1061  11.00000  0.05    0.16
Q10   1   0.3871 -0.4594  0.2276  11.00000  0.05    0.16
;
