# Supplementary material for: N-(1H-Indazol-5-yl)-4-meth­oxy­benzene­sulfonamide
Source: Acta Crystallogr Sect E Struct Rep Online. 2013 Oct 26;69(Pt 11):o1702. doi: 10.1107/S1600536813028912 (PMC3884352; doi:10.1107/S1600536813028912)
Supplement: Supplementary file 2 [file e-69-o1702-Isup2.hkl]

#
# h,k,l, Fc-squared, Fo-squared, sigma(Fo-squared) and status flag
#
data_I
_shelx_title ' EL13_371_DRX4_BM4 in P2(1)/c'
_shelx_refln_list_code          4
_shelx_F_calc_maximum      219.80
_exptl_crystal_F_000       632.00
_reflns_d_resolution_high  0.7801
 
loop_
 _symmetry_equiv_pos_as_xyz
 'x, y, z'
 '-x, y+1/2, -z+1/2'
 '-x, -y, -z'
 'x, -y-1/2, z-1/2'
 
_cell_length_a     8.9996
_cell_length_b     7.1999
_cell_length_c    21.3728
_cell_angle_alpha  90.000
_cell_angle_beta   91.794
_cell_angle_gamma  90.000
 
_shelx_F_squared_multiplier     1.000
 
loop_
 _refln_index_h
 _refln_index_k
 _refln_index_l
 _refln_F_squared_calc
 _refln_F_squared_meas
 _refln_F_squared_sigma
 _refln_observed_status
   1   0   0     2812.74     2665.47    180.91 o
   2   0   0     1816.08     1970.73     28.03 o
   3   0   0     1979.26     1850.52     30.19 o
   4   0   0      462.82      392.95      8.73 o
   5   0   0       30.61       28.13      3.01 o
   6   0   0      181.00      166.01     10.79 o
   7   0   0      663.98      641.52     14.92 o
   8   0   0      853.17      853.42     18.95 o
   9   0   0      132.24      127.10      7.94 o
  10   0   0       51.75       44.72      6.79 o
  11   0   0       80.46       81.18      8.72 o
   1   1   0        2.20        5.05      0.56 o
   2   1   0      369.89      403.84      4.52 o
   3   1   0      173.74      180.76      2.93 o
   4   1   0       38.31       18.38      1.41 o
   5   1   0     1372.86     1376.46     17.21 o
   6   1   0      170.94      173.90      4.19 o
   7   1   0      619.89      641.58     12.20 o
   8   1   0       23.78       29.37      2.96 o
   9   1   0       34.50       38.29      3.17 o
  10   1   0       35.25       47.66      4.32 o
  11   1   0       35.71       28.89      4.08 o
   0   2   0     7416.27     7220.67    153.82 o
   1   2   0      849.10      758.69     11.70 o
   2   2   0     3159.89     3100.99     32.52 o
   3   2   0        0.40        1.02      0.65 o
   4   2   0       35.44       38.66      1.95 o
   5   2   0      371.99      370.41      5.59 o
   6   2   0      691.69      677.21      9.94 o
   7   2   0      347.26      348.84      6.59 o
   8   2   0      937.95      897.66     13.73 o
   9   2   0       69.15       75.72      4.30 o
  10   2   0      168.59      174.15      6.39 o
  11   2   0       38.87       46.34      4.46 o
   1   3   0      430.52      464.94      8.12 o
   2   3   0       75.89       54.44      1.79 o
   3   3   0     1189.71     1273.58     15.38 o
   4   3   0       36.91       46.89      2.10 o
   5   3   0        2.78        0.45      1.06 o
   6   3   0       18.32       17.32      2.01 o
   7   3   0      142.65      133.80      5.95 o
   8   3   0      172.17      171.68      7.24 o
   9   3   0        0.15       -1.04      2.58 o
  10   3   0       38.69       38.98      4.25 o
   0   4   0      994.11      929.42     44.99 o
   1   4   0     1035.47     1234.18     19.57 o
   2   4   0      112.89      107.80      4.31 o
   3   4   0       98.01       95.83      3.45 o
   4   4   0      177.47      189.15      4.68 o
   5   4   0        1.18        1.13      1.67 o
   6   4   0      211.93      227.46      6.61 o
   7   4   0      165.63      183.33      6.64 o
   8   4   0      265.41      277.13     10.80 o
   9   4   0       35.66       44.63      5.39 o
  10   4   0       52.87       60.32      6.14 o
   1   5   0       16.85       20.07      2.39 o
   2   5   0      139.14      156.31      7.56 o
   3   5   0       27.40       27.82      2.11 o
   4   5   0      212.34      172.64      7.34 o
   5   5   0      175.10      153.61      7.19 o
   6   5   0      203.20      186.75      7.97 o
   7   5   0       58.64       53.98      6.64 o
   8   5   0        3.16        4.50      4.52 o
   9   5   0        3.92       -4.44      4.44 o
   0   6   0     1040.43      970.25     37.37 o
   1   6   0       10.22       10.75      2.82 o
   2   6   0      590.53      548.73     13.27 o
   3   6   0        1.99       -1.24      2.54 o
   4   6   0        0.92        2.37      3.69 o
   5   6   0        0.47        1.86      2.88 o
   6   6   0        6.42       13.49      4.34 o
   7   6   0        2.84       -3.41      3.41 o
   8   6   0        3.92       -0.07      5.44 o
   1   7   0      136.08      123.85      6.92 o
   2   7   0        3.95        5.18      3.90 o
   3   7   0        2.59       -0.01      2.80 o
   4   7   0       24.98       22.53      4.31 o
   5   7   0       23.53       24.20      5.12 o
   6   7   0        3.00       -3.60      3.60 o
   7   7   0        7.33        1.81      7.87 o
   0   8   0        0.81       -3.49      4.34 o
   1   8   0       22.83       15.33      4.66 o
   2   8   0        1.03        0.24      3.29 o
   3   8   0       28.33       38.87      5.08 o
   4   8   0        1.56       -1.74      4.31 o
   5   8   0       36.48       31.05      6.77 o
   1   9   0        0.37       -2.70      3.63 o
   2   9   0        2.41       -2.24      3.69 o
 -11   1   1        9.71        3.22      3.19 o
 -10   1   1       30.16       24.47      3.73 o
  -9   1   1       41.39       40.21      3.61 o
  -8   1   1        1.32        0.16      2.03 o
  -7   1   1       73.53       63.41      3.25 o
  -6   1   1      293.23      300.62      5.58 o
  -5   1   1      115.61      115.26      3.73 o
  -4   1   1      326.96      360.07      6.23 o
  -3   1   1        8.60       11.69      1.03 o
  -2   1   1     1892.14     1857.11     17.85 o
  -1   1   1    11936.51    11700.19     99.75 o
   0   1   1      815.95      788.20     10.44 o
   1   1   1     1382.74     1491.14     15.98 o
   2   1   1       97.83      126.00      1.72 o
   3   1   1      981.22     1076.93     11.53 o
   4   1   1      914.35     1024.95     12.08 o
   5   1   1      101.17      102.64      2.94 o
   6   1   1      216.56      237.41      4.78 o
   7   1   1      142.73      139.26      4.28 o
   8   1   1      205.01      198.20      4.93 o
   9   1   1        1.07       -1.51      2.07 o
  10   1   1       51.80       56.14      4.54 o
  11   1   1        0.21        2.87      3.34 o
 -11   2   1        7.13        9.10      3.07 o
 -10   2   1       58.28       59.87      4.23 o
  -9   2   1       56.36       56.02      5.12 o
  -8   2   1        7.18        8.78      2.32 o
  -7   2   1       29.60       41.11      2.57 o
  -6   2   1       21.99       20.37      1.86 o
  -5   2   1      266.05      227.09      4.53 o
  -4   2   1        8.61       10.29      1.03 o
  -3   2   1      220.80      289.23      3.69 o
  -2   2   1        3.47        4.52      0.85 o
  -1   2   1        1.29        0.36      0.70 o
   0   2   1      709.88      769.59     10.52 o
   1   2   1      772.12      829.62     11.39 o
   2   2   1      719.33      743.46      9.52 o
   3   2   1      474.07      513.35      6.49 o
   4   2   1     1089.92     1246.47     15.29 o
   5   2   1      257.66      287.54      4.53 o
   6   2   1      201.73      206.65      5.80 o
   7   2   1      199.91      191.35      5.15 o
   8   2   1       56.14       59.97      3.71 o
   9   2   1        0.86       -0.04      2.05 o
  10   2   1        1.44        4.33      2.38 o
  11   2   1        2.13        1.64      2.78 o
 -10   3   1       32.73       22.48      3.80 o
  -9   3   1       44.66       41.36      4.05 o
  -8   3   1      176.52      170.13      7.90 o
  -7   3   1      177.07      189.82     10.95 o
  -6   3   1      225.69      204.18      5.18 o
  -5   3   1       91.56       89.28      3.52 o
  -4   3   1       28.13       37.11      2.02 o
  -3   3   1      271.75      298.61      5.29 o
  -2   3   1      606.26      634.53      8.92 o
  -1   3   1     2070.86     1958.53     25.89 o
   0   3   1     2853.97     2922.19     37.89 o
   1   3   1       83.63       92.97      2.56 o
   2   3   1       89.37       81.95      2.22 o
   3   3   1       73.68       75.46      2.98 o
   4   3   1        3.52        5.59      1.28 o
   5   3   1      167.64      179.78      4.41 o
   6   3   1       55.50       56.84      3.86 o
   7   3   1      204.24      191.41      7.08 o
   8   3   1       14.32       16.01      3.08 o
   9   3   1      100.82       84.29      5.45 o
  10   3   1       71.39       83.20      5.54 o
 -10   4   1        6.03        0.38      4.30 o
  -9   4   1        4.42        5.12      3.79 o
  -8   4   1      141.39      139.05      7.37 o
  -7   4   1       36.66       34.91      3.54 o
  -6   4   1      162.84      166.52      5.41 o
  -5   4   1     1133.44     1145.96     17.61 o
  -4   4   1       40.86       41.65      2.53 o
  -3   4   1       22.35       18.49      1.76 o
  -2   4   1     1042.18     1083.11     14.52 o
  -1   4   1      190.48      202.04      4.56 o
   0   4   1      304.42      345.85      6.81 o
   1   4   1       24.10       15.99      1.55 o
   2   4   1     1029.10     1063.75     15.79 o
   3   4   1        1.46        2.72      1.14 o
   4   4   1       67.11       81.29      3.03 o
   5   4   1        5.20        2.26      1.67 o
   6   4   1      132.42      129.21      5.56 o
   7   4   1       23.29       16.97      2.97 o
   8   4   1        0.36        3.86      3.00 o
   9   4   1        0.72       -0.01      3.41 o
  10   4   1        6.87        5.47      3.88 o
  -9   5   1       38.79       40.90      7.18 o
  -8   5   1       18.76       18.78      5.52 o
  -7   5   1       12.39       16.46      5.89 o
  -6   5   1       39.85       45.39      4.43 o
  -5   5   1      177.39      187.47      7.74 o
  -4   5   1        4.85        7.57      2.42 o
  -3   5   1      392.57      399.97      7.85 o
  -2   5   1      311.36      308.84      6.55 o
  -1   5   1      628.94      606.64     11.60 o
   0   5   1       18.12       10.15      1.96 o
   1   5   1      103.87      122.49      4.49 o
   2   5   1     1426.10     1382.21     22.70 o
   3   5   1      292.01      288.22      6.49 o
   4   5   1      200.61      206.35      6.56 o
   5   5   1     1820.01     1733.01     32.05 o
   6   5   1      518.34      528.67     16.47 o
   7   5   1      229.61      230.55     11.83 o
   8   5   1       57.73       46.19      6.63 o
   9   5   1       69.23       71.21      8.28 o
  -8   6   1       26.62       27.42      7.03 o
  -7   6   1        2.30        4.06      4.32 o
  -6   6   1      128.56      132.66     13.85 o
  -5   6   1      100.52      101.97      7.45 o
  -4   6   1      341.76      327.21     10.20 o
  -3   6   1       30.39       26.76      3.81 o
  -2   6   1      115.64      117.77      6.31 o
  -1   6   1       33.37       32.16      3.65 o
   0   6   1      287.50      292.15      9.88 o
   1   6   1       91.18       97.10      6.61 o
   2   6   1       73.78       78.08      5.06 o
   3   6   1      520.56      532.76     22.69 o
   4   6   1        1.90        4.71      2.95 o
   5   6   1      271.75      264.34      9.46 o
   6   6   1       15.10        6.44      4.13 o
   7   6   1       12.41       10.05      7.06 o
   8   6   1        0.08       -4.16      4.16 o
  -7   7   1       17.84       28.88      6.10 o
  -6   7   1        4.33        2.18      9.49 o
  -5   7   1       26.23       24.84      5.21 o
  -4   7   1      180.72      164.84     11.64 o
  -3   7   1      294.62      276.97      9.90 o
  -2   7   1       16.03        7.00      3.90 o
  -1   7   1      613.06      567.69     14.17 o
   0   7   1       65.59       65.73      7.03 o
   1   7   1      203.18      189.93      9.33 o
   2   7   1       40.35       34.05      4.12 o
   3   7   1      128.14      124.52      7.16 o
   4   7   1       20.95       17.64      5.57 o
   5   7   1       55.01       54.62      6.54 o
   6   7   1       34.38       32.70      6.01 o
   7   7   1       91.51      124.42     10.42 o
  -5   8   1        2.17        3.77      4.53 o
  -4   8   1       15.54       16.73      7.31 o
  -3   8   1       13.99       12.71      4.01 o
  -2   8   1       84.35       74.50      6.26 o
  -1   8   1        3.42        0.89      3.12 o
   0   8   1        3.57        6.52      3.22 o
   1   8   1        0.09       -1.05      3.13 o
   2   8   1        4.37        0.55      3.76 o
   3   8   1       20.91       28.32      4.45 o
   4   8   1        8.96       10.10      4.18 o
   5   8   1       45.17       48.49      7.22 o
  -2   9   1       26.28       34.98      5.51 o
  -1   9   1       40.53       52.23      5.92 o
   0   9   1       52.18       51.63      5.85 o
   1   9   1       16.58       26.04      4.84 o
   2   9   1       30.00       38.77      5.90 o
 -11   0   2        0.17       -4.11      4.11 o
 -10   0   2        0.81        2.37      3.65 o
  -9   0   2       33.94       32.79      4.80 o
  -8   0   2      951.58      900.69     19.79 o
  -7   0   2       42.35       51.96      6.51 o
  -6   0   2        7.89       10.86      2.79 o
  -5   0   2      287.30      270.29      8.98 o
  -4   0   2      478.90      543.70     11.26 o
  -3   0   2       80.45       65.44      3.48 o
  -2   0   2    28457.87    26275.96    402.52 o
  -1   0   2      391.06      341.05      6.07 o
   1   0   2      770.37      756.63      9.42 o
   2   0   2     2216.24     2110.44     32.55 o
   3   0   2      296.88      283.76      6.27 o
   4   0   2      112.44      106.71      4.38 o
   5   0   2       89.02      147.04      5.69 o
   6   0   2      225.59      210.37      5.98 o
   7   0   2     1689.00     1556.23     25.52 o
   8   0   2      244.13      245.17      8.83 o
   9   0   2      481.68      462.75     15.31 o
  10   0   2      171.28      163.40      9.50 o
  11   0   2      132.39      151.94     12.52 o
 -11   1   2       82.17       74.01      5.41 o
 -10   1   2       61.71       73.16      5.13 o
  -9   1   2      148.72      143.06      5.91 o
  -8   1   2       94.82       97.02      4.62 o
  -7   1   2     1494.31     1459.84     18.27 o
  -6   1   2      349.92      354.77      7.37 o
  -5   1   2      562.53      509.93      7.48 o
  -4   1   2      506.36      477.30      7.55 o
  -3   1   2     1719.96     1751.24     19.17 o
  -2   1   2     1334.59     1345.07     12.71 o
  -1   1   2      171.83      133.03      2.28 o
   0   1   2     4335.21     4515.26     57.02 o
   1   1   2    19945.40    19939.57    204.87 o
   2   1   2      248.19      217.10      3.75 o
   3   1   2       45.41       38.36      1.62 o
   4   1   2     3321.79     3380.10     32.45 o
   5   1   2       39.02       32.87      2.02 o
   6   1   2      211.86      210.10      3.84 o
   7   1   2       73.83       84.30      2.71 o
   8   1   2      304.68      310.82      5.79 o
   9   1   2       78.72       77.37      4.35 o
  10   1   2       47.72       58.63      4.55 o
  11   1   2       40.52       47.89      4.91 o
 -11   2   2        4.10        3.21      2.87 o
 -10   2   2       71.34       73.86      5.29 o
  -9   2   2       96.56       97.99      5.33 o
  -8   2   2       49.24       50.80      3.89 o
  -7   2   2      108.31      116.67      4.05 o
  -6   2   2        9.45       11.24      1.65 o
  -5   2   2       10.84       13.71      2.00 o
  -4   2   2       52.03       54.97      2.25 o
  -3   2   2      120.99      108.14      2.31 o
  -2   2   2     2529.63     2591.75     25.96 o
  -1   2   2      590.55      515.98      6.98 o
   0   2   2     1215.44     1114.45     16.37 o
   1   2   2      126.63      115.87      3.18 o
   2   2   2      215.69      174.71      3.33 o
   3   2   2        9.62        8.78      0.95 o
   4   2   2      383.38      370.71      6.54 o
   5   2   2      783.32      748.79      9.54 o
   6   2   2      426.85      403.77      6.96 o
   7   2   2        1.69        2.19      1.49 o
   8   2   2      555.52      501.83      9.22 o
   9   2   2        3.68        5.34      2.20 o
  10   2   2       12.75       16.49      3.83 o
  11   2   2       16.28       15.60      4.23 o
 -10   3   2        7.32        5.52      3.29 o
  -9   3   2       74.10       85.81      4.11 o
  -8   3   2        8.76       13.24      2.14 o
  -7   3   2      768.19      694.41     10.91 o
  -6   3   2      568.57      552.61      7.62 o
  -5   3   2      695.63      695.61     12.96 o
  -4   3   2      230.25      221.57      4.84 o
  -3   3   2       56.80       45.91      2.55 o
  -2   3   2      624.88      720.46      9.34 o
  -1   3   2      951.09     1108.66     17.64 o
   0   3   2        2.29        1.14      0.72 o
   1   3   2     1492.23     1390.36     24.20 o
   2   3   2      473.81      467.21      6.54 o
   3   3   2     2141.82     2297.00     26.54 o
   4   3   2      250.55      221.83      4.37 o
   5   3   2      254.82      269.99      5.31 o
   6   3   2       13.97       19.49      2.35 o
   7   3   2        0.92        0.21      2.19 o
   8   3   2       91.55       90.26      5.99 o
   9   3   2       84.77       84.35      6.00 o
  10   3   2      111.78      124.28      6.62 o
 -10   4   2       35.39       46.27      6.62 o
  -9   4   2       10.68       10.78      4.89 o
  -8   4   2       59.39       59.50      7.21 o
  -7   4   2        0.31        4.87      2.99 o
  -6   4   2        1.37        1.55      2.18 o
  -5   4   2       79.48       77.36      5.28 o
  -4   4   2      306.16      318.86      6.81 o
  -3   4   2        0.81        0.47      1.24 o
  -2   4   2      568.09      567.11     10.15 o
  -1   4   2       10.41       20.43      2.57 o
   0   4   2      583.66      619.48     12.29 o
   1   4   2        6.56        5.16      1.48 o
   2   4   2       28.35       26.99      2.26 o
   3   4   2        5.79        7.73      1.34 o
   4   4   2       81.52       78.36      2.95 o
   5   4   2       73.26       88.64      3.66 o
   6   4   2      325.64      308.32      7.72 o
   7   4   2       57.00       49.42      4.43 o
   8   4   2        0.45        1.72      3.09 o
   9   4   2        0.05        0.27      3.52 o
  10   4   2        0.59        6.06      4.35 o
  -9   5   2       17.93       25.15      6.20 o
  -8   5   2        0.19        2.80      4.64 o
  -7   5   2       59.55       60.45      7.12 o
  -6   5   2       32.57       42.50      6.05 o
  -5   5   2      266.52      267.82      9.06 o
  -4   5   2       66.53       59.16      4.31 o
  -3   5   2       17.67       23.50      2.31 o
  -2   5   2       17.43       20.48      2.18 o
  -1   5   2      125.80      107.45      4.48 o
   0   5   2        5.94        5.53      2.14 o
   1   5   2      458.08      412.15      9.77 o
   2   5   2      493.74      461.65      9.32 o
   3   5   2       50.66       52.62      3.62 o
   4   5   2      620.48      635.31     12.73 o
   5   5   2      165.19      152.08      6.95 o
   6   5   2        3.09        6.80      2.70 o
   7   5   2        0.62        0.92      2.86 o
   8   5   2       12.32       12.84      3.81 o
   9   5   2       18.35       16.00      4.57 o
  -8   6   2        0.66       -3.22      4.32 o
  -7   6   2        0.16        2.64      4.24 o
  -6   6   2       70.78       84.41      7.83 o
  -5   6   2       31.91       36.79      4.69 o
  -4   6   2       57.12       71.37      6.82 o
  -3   6   2        0.92       -0.08      2.61 o
  -2   6   2      478.56      459.13     11.86 o
  -1   6   2        8.22       12.55      2.94 o
   0   6   2       16.39       16.63      2.98 o
   1   6   2      155.44      145.10      6.32 o
   2   6   2      131.55      118.39      5.80 o
   3   6   2      302.65      294.38     13.85 o
   4   6   2       46.46       50.94      4.68 o
   5   6   2        4.39        4.26      3.18 o
   6   6   2       26.10       30.64      5.46 o
   7   6   2        3.42       -1.37      3.91 o
   8   6   2       19.71        7.65      4.80 o
  -7   7   2        0.11        0.10      4.85 o
  -6   7   2        6.46        3.02      4.18 o
  -5   7   2        0.04        3.10      4.18 o
  -4   7   2        0.88        1.30      3.27 o
  -3   7   2       22.56       23.85      4.25 o
  -2   7   2        6.10       10.85      3.27 o
  -1   7   2       11.34       14.36      3.32 o
   0   7   2        0.14       -0.36      2.54 o
   1   7   2       55.10       50.84      4.68 o
   2   7   2       11.70       10.19      3.00 o
   3   7   2       15.83       21.65      3.85 o
   4   7   2       16.45       19.41      3.81 o
   5   7   2        9.35       15.03      4.95 o
   6   7   2        4.11        3.29      4.03 o
   7   7   2        1.46        2.43      5.10 o
  -5   8   2       35.19       43.41      6.58 o
  -4   8   2        0.01        0.14      3.37 o
  -3   8   2       53.71       58.70      5.86 o
  -2   8   2        1.85       -1.13      3.21 o
  -1   8   2        9.07        6.68      3.48 o
   0   8   2        1.46       -0.28      3.14 o
   1   8   2       21.20       19.01      3.86 o
   2   8   2        0.01       -2.73      2.83 o
   3   8   2        0.16       -2.28      3.05 o
   4   8   2       10.33       19.77      5.11 o
   5   8   2       32.26       44.19      6.51 o
  -2   9   2       33.78       40.99      5.98 o
  -1   9   2        2.60        5.92      4.08 o
   0   9   2       25.62       41.83      8.66 o
   1   9   2       11.24        5.17      3.97 o
   2   9   2        2.11        6.42      3.96 o
 -11   1   3       12.52       17.65      3.59 o
 -10   1   3        0.51       -0.48      2.63 o
  -9   1   3      112.84      109.11      5.25 o
  -8   1   3        5.10        7.44      2.31 o
  -7   1   3      520.88      499.61      8.47 o
  -6   1   3      444.96      440.61      7.25 o
  -5   1   3       10.99       15.52      1.73 o
  -4   1   3       56.97       53.03      2.25 o
  -3   1   3     1780.86     1859.14     21.69 o
  -2   1   3       91.45       95.73      2.13 o
  -1   1   3     1877.70     1895.83     21.42 o
   0   1   3      861.48      830.76      9.76 o
   1   1   3        1.37       -0.90      0.96 o
   2   1   3     1530.84     1609.45     17.43 o
   3   1   3     1023.99     1037.29     11.96 o
   4   1   3     1882.16     1990.22     21.96 o
   5   1   3        3.84        3.68      1.47 o
   6   1   3       16.13       16.97      1.80 o
   7   1   3      307.96      303.20      4.84 o
   8   1   3      224.48      224.44      5.91 o
   9   1   3        2.83        6.80      2.30 o
  10   1   3       11.68       16.33      3.09 o
  11   1   3        0.21        1.20      3.13 o
 -11   2   3        0.92        3.90      3.06 o
 -10   2   3       99.35      109.49      7.59 o
  -9   2   3      117.07      115.75      7.64 o
  -8   2   3      148.93      158.86      5.70 o
  -7   2   3        7.30       10.81      2.03 o
  -6   2   3        2.43        2.42      1.52 o
  -5   2   3      258.76      279.50      4.96 o
  -4   2   3      650.32      695.80      8.48 o
  -3   2   3        4.59        8.61      1.08 o
  -2   2   3     1125.12     1241.86     13.93 o
  -1   2   3       45.71       47.00      1.42 o
   0   2   3      613.23      500.29      9.62 o
   1   2   3       91.57      111.56      3.34 o
   2   2   3      768.81      897.63     11.13 o
   3   2   3        4.38        3.01      0.79 o
   4   2   3      916.45     1076.81     15.71 o
   5   2   3       67.66       62.66      3.10 o
   6   2   3      241.94      231.57      5.08 o
   7   2   3       60.03       54.06      2.82 o
   8   2   3       99.03       94.43      4.21 o
   9   2   3       89.61       94.03      4.83 o
  10   2   3       94.83      103.23      5.09 o
  11   2   3        2.06       -1.74      3.12 o
 -10   3   3        0.03        0.40      2.40 o
  -9   3   3       13.45       11.82      2.59 o
  -8   3   3       94.60       96.99      4.46 o
  -7   3   3       17.45       17.33      2.56 o
  -6   3   3       24.03       23.81      1.85 o
  -5   3   3       36.68       44.44      1.94 o
  -4   3   3        9.87       10.41      1.79 o
  -3   3   3      390.89      395.66      6.33 o
  -2   3   3        5.81        3.69      0.99 o
  -1   3   3      565.23      543.06     12.08 o
   0   3   3        1.08       -0.28      0.84 o
   1   3   3       55.54       52.60      2.69 o
   2   3   3      325.71      324.35      5.19 o
   3   3   3        0.59        0.20      1.10 o
   4   3   3       29.04       27.16      1.77 o
   5   3   3       16.28       15.95      1.80 o
   6   3   3       82.98      100.40      4.59 o
   7   3   3       24.75       17.90      3.75 o
   8   3   3        4.53        1.55      2.53 o
   9   3   3       16.81       14.21      3.29 o
  10   3   3       43.47       53.08      4.90 o
 -10   4   3       45.94       50.88      6.97 o
  -9   4   3       58.34       55.20      6.96 o
  -8   4   3      182.50      183.70     13.52 o
  -7   4   3      190.21      217.65      9.49 o
  -6   4   3      166.22      151.93      6.27 o
  -5   4   3      372.51      372.33      8.85 o
  -4   4   3      708.81      680.73     25.21 o
  -3   4   3        0.09       -0.32      1.27 o
  -2   4   3      223.80      222.75      5.03 o
  -1   4   3      408.26      381.10      7.16 o
   0   4   3     1264.54     1272.07     19.21 o
   1   4   3      238.00      215.85      7.83 o
   2   4   3      779.94      791.09     13.57 o
   3   4   3     1418.76     1345.51     17.89 o
   4   4   3      516.24      497.97      7.69 o
   5   4   3      325.41      308.66      6.46 o
   6   4   3      384.86      342.76      8.30 o
   7   4   3       12.79       18.16      3.47 o
   8   4   3       95.13       90.96      6.29 o
   9   4   3       24.49       18.93      4.58 o
  10   4   3       42.68       44.63      5.94 o
  -9   5   3       29.24       40.47      7.26 o
  -8   5   3       87.90       86.78      8.74 o
  -7   5   3      230.26      206.18     14.31 o
  -6   5   3        0.20       -0.09      3.12 o
  -5   5   3       52.19       56.31      4.73 o
  -4   5   3      406.52      383.30     14.61 o
  -3   5   3      370.41      373.81      7.76 o
  -2   5   3        0.32        2.56      1.85 o
  -1   5   3      160.94      140.93      4.74 o
   0   5   3       33.23       37.61      3.13 o
   1   5   3        0.41       -1.31      1.31 o
   2   5   3      104.65      114.25      4.30 o
   3   5   3        4.31        2.34      1.60 o
   4   5   3      461.09      466.33      9.38 o
   5   5   3      438.94      406.32      8.55 o
   6   5   3        0.13        1.45      3.27 o
   7   5   3        3.05        2.31      2.93 o
   8   5   3       18.97       17.98      4.26 o
   9   5   3        1.52        3.91      5.58 o
  -8   6   3       49.15       50.27     14.52 o
  -7   6   3      102.25      112.02     12.20 o
  -6   6   3      174.41      180.11     11.09 o
  -5   6   3      563.21      562.89     14.89 o
  -4   6   3       44.32       44.84      4.67 o
  -3   6   3      451.30      430.43     11.87 o
  -2   6   3      426.99      404.18     11.05 o
  -1   6   3       79.81       80.50      5.25 o
   0   6   3      787.18      790.73     14.50 o
   1   6   3      340.68      331.73      9.11 o
   2   6   3      428.59      418.97     10.72 o
   3   6   3     1615.71     1558.37     29.29 o
   4   6   3        6.55        5.75      5.08 o
   5   6   3       51.03       50.77      5.80 o
   6   6   3      127.96      116.60      8.77 o
   7   6   3       15.50        3.45      4.35 o
   8   6   3       44.83       50.88      7.41 o
  -7   7   3        0.27        0.59      4.58 o
  -6   7   3        2.53        1.05      4.30 o
  -5   7   3       21.94       22.70      4.65 o
  -4   7   3        4.62        8.28      3.52 o
  -3   7   3       13.75       21.86      4.12 o
  -2   7   3       25.65       17.99      3.66 o
  -1   7   3        0.07       -2.55      2.55 o
   0   7   3       19.73       17.55      4.80 o
   1   7   3      143.33      107.04      5.80 o
   2   7   3        4.52        4.37      2.71 o
   3   7   3       18.73       21.06      3.60 o
   4   7   3        0.00       -1.39      2.92 o
   5   7   3       53.59       51.36      6.29 o
   6   7   3       15.41       23.31      5.26 o
   7   7   3        3.13        2.57      4.44 o
  -5   8   3       71.45       96.30      9.07 o
  -4   8   3       38.34       30.56      5.97 o
  -3   8   3        8.80       10.45      3.83 o
  -2   8   3       56.90       76.12      8.28 o
  -1   8   3        2.11        3.79      3.27 o
   0   8   3      216.13      219.05      9.16 o
   1   8   3       92.70       94.15      6.50 o
   2   8   3       72.49       79.98      7.31 o
   3   8   3       51.80       51.36      5.30 o
   4   8   3        3.56        2.39      3.54 o
   5   8   3       19.50       14.92      5.14 o
  -2   9   3        1.23       -1.28      3.75 o
  -1   9   3        0.88       -0.05      5.64 o
   0   9   3       12.02        8.66      4.38 o
   1   9   3        0.01        2.36      5.15 o
   2   9   3        0.37       -3.25      3.25 o
 -11   0   4       54.32       48.11      7.19 o
 -10   0   4       13.50       14.45      8.56 o
  -9   0   4      100.35      111.56      8.61 o
  -8   0   4      417.37      395.55     16.21 o
  -7   0   4      184.08      182.98      9.26 o
  -6   0   4      288.08      287.26      8.60 o
  -5   0   4      325.24      298.65      8.18 o
  -4   0   4       55.83       73.39      4.15 o
  -3   0   4    10996.09    11004.30    248.90 o
  -2   0   4    48312.46    47119.64    832.58 o
  -1   0   4        0.74        5.15      1.04 o
   0   0   4     2206.42     2419.26     28.78 o
   1   0   4       19.95       23.62      1.38 o
   2   0   4     2438.43     2335.03     28.22 o
   3   0   4        9.64        6.70      1.40 o
   4   0   4      462.82      529.73     10.85 o
   5   0   4      742.83      721.71     12.79 o
   6   0   4      164.03      158.21      5.57 o
   7   0   4      887.73      825.20     15.39 o
   8   0   4       81.81       74.80      5.48 o
   9   0   4      131.34      137.00      8.40 o
  10   0   4       60.85       52.92      7.75 o
  11   0   4        0.05       -1.15      4.40 o
 -11   1   4       23.58       23.07      4.00 o
 -10   1   4       43.27       34.04      6.34 o
  -9   1   4       50.20       47.78      3.83 o
  -8   1   4      430.73      415.82      9.82 o
  -7   1   4      256.57      234.30      5.91 o
  -6   1   4      332.33      339.91      6.37 o
  -5   1   4       41.84       45.04      2.37 o
  -4   1   4      529.01      536.20      7.49 o
  -3   1   4       55.89       85.65      2.77 o
  -2   1   4     1855.48     1751.55     19.19 o
  -1   1   4     6622.65     6914.39     80.96 o
   0   1   4    11154.13    11250.96    122.45 o
   1   1   4     1852.08     1858.03     22.41 o
   2   1   4    10009.78     9825.76    101.09 o
   3   1   4     1821.38     1814.40     18.74 o
   4   1   4       97.92      100.92      2.98 o
   5   1   4     1053.79     1010.81     12.50 o
   6   1   4       42.57       38.84      2.70 o
   7   1   4      772.13      734.66     10.72 o
   8   1   4     1039.00     1026.85     15.95 o
   9   1   4      399.58      402.57      8.43 o
  10   1   4      143.89      137.91      6.41 o
  11   1   4      106.23      100.30      6.37 o
 -11   2   4       27.28       31.87      4.20 o
 -10   2   4       27.84       30.50      3.92 o
  -9   2   4        0.01        1.19      2.47 o
  -8   2   4      182.57      182.84      6.10 o
  -7   2   4       31.86       32.10      4.17 o
  -6   2   4       67.10       60.36      2.97 o
  -5   2   4      404.63      412.30      6.70 o
  -4   2   4      147.66      154.36      3.39 o
  -3   2   4        0.53        0.84      0.96 o
  -2   2   4      732.10      665.73      8.72 o
  -1   2   4      209.70      227.19      3.91 o
   0   2   4      209.39      233.31      9.39 o
   1   2   4       12.02       18.25      1.84 o
   2   2   4       76.54       66.59      3.05 o
   3   2   4        0.06        0.84      0.73 o
   4   2   4      667.75      719.77     10.31 o
   5   2   4      281.65      293.66      6.11 o
   6   2   4      134.72      142.38      4.97 o
   7   2   4       16.18       10.72      1.55 o
   8   2   4        7.02        4.44      1.92 o
   9   2   4        1.74        1.35      1.71 o
  10   2   4       34.58       35.62      4.57 o
  11   2   4        3.02        4.47      3.50 o
 -10   3   4       77.64       79.56      5.58 o
  -9   3   4       49.86       41.79      3.92 o
  -8   3   4      408.27      414.31      9.63 o
  -7   3   4      285.37      267.81      7.69 o
  -6   3   4      616.20      620.74     10.14 o
  -5   3   4      964.73      997.80     12.47 o
  -4   3   4       29.46       16.07      2.07 o
  -3   3   4      355.84      326.81      5.83 o
  -2   3   4        5.40       16.00      0.97 o
  -1   3   4       13.20        9.41      0.82 o
   0   3   4     1883.42     1974.04     28.64 o
   1   3   4      161.76      131.77      4.59 o
   2   3   4     1242.37     1257.34     17.25 o
   3   3   4      397.08      381.62      6.41 o
   4   3   4      111.84      104.93      2.96 o
   5   3   4       24.63       27.07      2.68 o
   6   3   4       12.39        3.18      2.24 o
   7   3   4       92.85      101.90      5.32 o
   8   3   4        4.15        5.05      2.65 o
   9   3   4       51.34       65.42      5.39 o
  10   3   4       84.22       96.91      6.80 o
 -10   4   4        4.73        4.24      4.52 o
  -9   4   4       27.37       20.27      5.01 o
  -8   4   4        0.88       12.51      4.63 o
  -7   4   4       39.88       44.16      9.27 o
  -6   4   4       83.70       74.57      5.38 o
  -5   4   4       40.42       50.98      5.82 o
  -4   4   4       17.26       19.86      2.94 o
  -3   4   4       49.16       73.84      3.48 o
  -2   4   4      516.07      557.99     11.63 o
  -1   4   4     2153.70     2264.96     33.21 o
   0   4   4        9.14        6.38      1.53 o
   1   4   4        4.55        7.67      2.05 o
   2   4   4      151.10      137.20      3.49 o
   3   4   4       13.60       15.95      1.69 o
   4   4   4       95.00      111.92      3.29 o
   5   4   4       13.83       14.67      1.91 o
   6   4   4       35.96       32.04      3.66 o
   7   4   4       35.01       27.19      3.89 o
   8   4   4      135.64      127.89      7.16 o
   9   4   4       13.21       17.54      4.48 o
  10   4   4       25.08       15.05      4.87 o
  -9   5   4       15.63       13.44      9.33 o
  -8   5   4       50.58       52.38      8.65 o
  -7   5   4       48.28       38.73      7.48 o
  -6   5   4      415.83      410.56     19.78 o
  -5   5   4        2.14        2.76      2.71 o
  -4   5   4      489.36      462.41     15.94 o
  -3   5   4       58.20       63.49      5.30 o
  -2   5   4      126.62      125.12      5.24 o
  -1   5   4      176.82      153.36      7.17 o
   0   5   4       11.16        9.51      1.83 o
   1   5   4       66.90       64.87      3.05 o
   2   5   4      978.59      981.53     19.02 o
   3   5   4       26.87       31.76      2.51 o
   4   5   4      179.06      163.39      4.51 o
   5   5   4       51.13       61.86      3.51 o
   6   5   4       18.94       25.81      3.88 o
   7   5   4       32.69       41.66      5.57 o
   8   5   4       14.62       14.79      3.97 o
   9   5   4       44.99       54.65      6.52 o
  -8   6   4        5.81       -1.93      5.01 o
  -7   6   4       13.75       13.58      5.14 o
  -6   6   4       12.03       18.81      4.20 o
  -5   6   4      127.74      143.83      8.09 o
  -4   6   4      110.35      105.13      6.70 o
  -3   6   4        2.13        0.93      2.77 o
  -2   6   4      146.64      133.27      8.48 o
  -1   6   4        2.23       -0.43      2.33 o
   0   6   4      101.14      103.12      5.01 o
   1   6   4       26.46       20.09      4.73 o
   2   6   4      256.91      233.66      7.48 o
   3   6   4       47.75       51.39      4.80 o
   4   6   4       12.83       10.37      3.06 o
   5   6   4       20.04       16.28      6.56 o
   6   6   4        1.37        3.29      3.82 o
   7   6   4        8.95       12.70      4.73 o
   8   6   4        1.79        4.44      9.75 o
  -7   7   4       16.39        7.20      5.38 o
  -6   7   4        4.34        4.04      4.44 o
  -5   7   4        1.22       -1.07      3.46 o
  -4   7   4       67.84       69.69      6.19 o
  -3   7   4       66.90       55.34      5.43 o
  -2   7   4        0.02        0.53      2.83 o
  -1   7   4      113.54      105.09      6.48 o
   0   7   4       47.07       52.63      4.55 o
   1   7   4       53.93       55.55      4.49 o
   2   7   4       64.30       67.39      4.93 o
   3   7   4        7.03        6.54      2.91 o
   4   7   4        0.05       -2.66      2.66 o
   5   7   4        2.68       -0.57      3.55 o
   6   7   4       18.81       12.71      5.27 o
   7   7   4       28.44       24.19      6.05 o
  -5   8   4        1.16        1.42      4.63 o
  -4   8   4        5.13        6.58      3.94 o
  -3   8   4       14.77       21.16      4.46 o
  -2   8   4        6.71       -1.71      5.15 o
  -1   8   4        1.84       -0.51      2.96 o
   0   8   4        2.51       -1.48      3.69 o
   1   8   4        4.68        7.94      4.87 o
   2   8   4        5.57        6.66      3.41 o
   3   8   4        0.89        6.18      3.31 o
   4   8   4       37.44       47.09      5.89 o
   5   8   4        0.48        3.65      5.63 o
  -1   9   4        2.07        2.24      3.83 o
   0   9   4        5.75        7.45      3.62 o
   1   9   4        4.81        4.17      3.47 o
 -11   1   5        0.26        2.15      3.02 o
 -10   1   5       18.19       17.42      3.41 o
  -9   1   5        3.54        2.76      2.86 o
  -8   1   5      117.27      119.57      5.85 o
  -7   1   5       23.77       23.20      2.73 o
  -6   1   5       52.59       47.71      2.99 o
  -5   1   5       11.99       11.92      1.70 o
  -4   1   5      979.56      994.50     13.10 o
  -3   1   5      344.91      356.70      6.83 o
  -2   1   5     1493.79     1507.45     16.83 o
  -1   1   5     4841.76     5122.62     56.38 o
   0   1   5    10231.89    10682.65    116.07 o
   1   1   5       41.07       61.83      1.82 o
   2   1   5       29.10       52.36      1.90 o
   3   1   5      424.50      464.73      5.24 o
   4   1   5      743.72      803.02     10.73 o
   5   1   5       13.52       22.44      1.75 o
   6   1   5       55.87       54.09      2.97 o
   7   1   5       32.80       31.95      2.57 o
   8   1   5       10.79       13.51      2.27 o
   9   1   5        0.46        3.17      2.46 o
  10   1   5       27.33       26.02      3.96 o
  11   1   5        4.53        8.99      3.44 o
 -11   2   5        2.46        0.40      3.62 o
 -10   2   5       36.25       41.79      4.78 o
  -9   2   5       22.49       19.46      3.49 o
  -8   2   5      102.56      107.74      5.61 o
  -7   2   5      163.28      155.35      5.98 o
  -6   2   5        6.54        6.16      2.03 o
  -5   2   5      794.76      871.78     16.04 o
  -4   2   5      171.47      194.52      4.29 o
  -3   2   5      713.25      777.32      9.79 o
  -2   2   5      987.01      989.05     13.26 o
  -1   2   5      678.49      738.98      9.88 o
   0   2   5      874.28      953.95     13.34 o
   1   2   5      600.11      513.06      7.89 o
   2   2   5      230.44      225.32      4.77 o
   3   2   5        0.59        4.36      0.92 o
   4   2   5      122.99      162.32      4.69 o
   5   2   5      230.62      248.56      6.17 o
   6   2   5       42.58       41.63      3.06 o
   7   2   5       55.95       51.52      3.58 o
   8   2   5       43.40       40.93      3.97 o
   9   2   5       40.47       36.12      3.71 o
  10   2   5       22.17       22.11      3.98 o
 -10   3   5       31.28       38.98      4.54 o
  -9   3   5      129.79      125.68      6.81 o
  -8   3   5       25.34       24.67      3.32 o
  -7   3   5       90.82       94.33      4.50 o
  -6   3   5       20.13       28.15      2.89 o
  -5   3   5       46.73       53.21      3.24 o
  -4   3   5      593.32      598.33     10.16 o
  -3   3   5     1323.52     1252.04     19.04 o
  -2   3   5      621.58      642.39      8.96 o
  -1   3   5       33.50       36.17      2.00 o
   0   3   5      270.45      296.55      8.06 o
   1   3   5       31.54       44.91      2.99 o
   2   3   5      215.92      222.04      5.44 o
   3   3   5      425.53      462.50     10.67 o
   4   3   5      363.46      390.89      6.26 o
   5   3   5       24.32       23.58      2.64 o
   6   3   5       46.89       45.99      3.62 o
   7   3   5       98.32       95.72      5.27 o
   8   3   5       11.76       12.83      2.98 o
   9   3   5        5.17        7.49      3.23 o
  10   3   5        0.78        0.71      3.50 o
 -10   4   5       15.99       22.41      5.65 o
  -9   4   5       23.67       29.62      5.46 o
  -8   4   5       11.76       13.52      4.13 o
  -7   4   5        1.00        2.13      3.98 o
  -6   4   5       35.75       41.11      4.16 o
  -5   4   5        1.00        2.72      3.63 o
  -4   4   5       10.73        9.67      2.23 o
  -3   4   5        2.56        3.03      2.22 o
  -2   4   5     1435.65     1461.90     30.83 o
  -1   4   5       67.68       74.00      3.25 o
   0   4   5       47.67       42.58      5.76 o
   1   4   5      588.74      553.38     11.33 o
   2   4   5      686.83      645.04     11.89 o
   3   4   5      557.71      535.44      8.51 o
   4   4   5       29.37       32.29      2.44 o
   5   4   5      402.03      403.78     13.88 o
   6   4   5       83.48       84.39      5.28 o
   7   4   5       16.07       17.52      4.71 o
   8   4   5      112.86      102.68      8.82 o
   9   4   5       22.34       21.52      4.66 o
  10   4   5       25.80       23.06      5.46 o
  -9   5   5       72.52       76.89      8.88 o
  -8   5   5       52.92       49.88     13.50 o
  -7   5   5       74.05       73.14      9.21 o
  -6   5   5       62.43       67.36      5.57 o
  -5   5   5      281.31      272.11     14.33 o
  -4   5   5      310.06      257.22      9.93 o
  -3   5   5        0.69        3.82      2.75 o
  -2   5   5       72.95       62.54      3.43 o
  -1   5   5      270.07      288.35      7.08 o
   0   5   5      274.82      259.28      6.52 o
   1   5   5      335.71      340.74     11.51 o
   2   5   5      288.84      287.78      6.66 o
   3   5   5     1659.81     1630.56     21.46 o
   4   5   5      470.17      472.02      9.23 o
   5   5   5      203.21      196.08      5.73 o
   6   5   5       84.60       80.14      8.03 o
   7   5   5      102.68      107.83      7.10 o
   8   5   5        0.46       -1.57      3.18 o
   9   5   5       23.33       19.27      4.72 o
  -8   6   5       11.18        6.16      5.42 o
  -7   6   5       26.31       37.28      6.52 o
  -6   6   5       22.00       17.28      6.57 o
  -5   6   5      335.56      355.12     12.80 o
  -4   6   5       19.77       22.91      4.41 o
  -3   6   5      129.17      138.93      8.25 o
  -2   6   5       43.41       41.91      6.89 o
  -1   6   5        1.10       -1.24      2.28 o
   0   6   5       10.50       14.50      2.28 o
   1   6   5      231.04      204.64      5.28 o
   2   6   5        0.94        0.19      1.93 o
   3   6   5        8.20        7.72      3.83 o
   4   6   5      262.13      256.62     10.13 o
   5   6   5      153.51      149.17      9.59 o
   6   6   5      209.01      188.91     10.44 o
   7   6   5       45.74       45.72      4.78 o
   8   6   5       44.09       53.30      5.98 o
  -7   7   5       20.11       25.60      7.15 o
  -6   7   5       98.62      106.60     17.15 o
  -5   7   5       18.31       14.92      4.66 o
  -4   7   5      184.38      184.42      9.60 o
  -3   7   5      137.80      154.49      8.49 o
  -2   7   5       40.40       32.95      4.38 o
  -1   7   5      215.57      189.12      8.21 o
   0   7   5        0.27        0.06      3.08 o
   1   7   5      434.83      403.76     10.95 o
   2   7   5        2.50       -1.84      2.25 o
   3   7   5       39.45       39.25      7.45 o
   4   7   5       80.59       86.84      7.00 o
   5   7   5       45.24       53.59      8.09 o
   6   7   5        4.56        4.11      4.36 o
   7   7   5       24.67       22.61      6.94 o
  -5   8   5       28.06       29.38     11.81 o
  -4   8   5        5.55       10.68      4.34 o
  -3   8   5       38.22       43.07      5.78 o
  -2   8   5       66.15       69.51      6.29 o
  -1   8   5      115.97      107.39      8.56 o
   0   8   5       84.67       94.34      8.21 o
   1   8   5       39.96       54.05      4.94 o
   2   8   5        0.08       -1.14      2.66 o
   3   8   5        5.90        7.05      3.76 o
   4   8   5        4.70        9.23      4.79 o
   5   8   5       36.27       55.99      6.77 o
  -1   9   5        3.80        3.12      7.10 o
   0   9   5       11.05       22.33      4.41 o
   1   9   5        3.69        1.33      3.76 o
 -11   0   6       89.13      104.03      8.57 o
 -10   0   6       52.63       50.54      6.15 o
  -9   0   6       74.63       72.36      7.93 o
  -8   0   6        3.20       -3.11      3.97 o
  -7   0   6      961.76      984.35     20.71 o
  -6   0   6       17.84       12.98      3.07 o
  -5   0   6     2322.96     2308.76     45.54 o
  -4   0   6     6542.51     6266.32    113.75 o
  -3   0   6     5355.67     5048.59     79.95 o
  -2   0   6     2775.95     2792.10     72.24 o
  -1   0   6     9434.65    10127.00    184.36 o
   0   0   6    23527.02    23568.90    296.41 o
   1   0   6      168.09      152.03      3.37 o
   2   0   6      262.04      250.39      6.23 o
   3   0   6     2095.29     1816.71     24.63 o
   4   0   6     3780.51     3808.45     61.11 o
   5   0   6      202.20      193.77      5.38 o
   6   0   6     1653.46     1654.13     26.34 o
   7   0   6       59.19       51.99      3.85 o
   8   0   6      537.39      521.71     11.47 o
   9   0   6      327.70      383.62     12.08 o
  10   0   6       60.25       59.14     10.53 o
  11   0   6       87.47      107.99      9.56 o
 -11   1   6        3.49        3.42      3.48 o
 -10   1   6        1.35        1.41      4.31 o
  -9   1   6       32.04       36.65      3.60 o
  -8   1   6      257.89      238.96      8.83 o
  -7   1   6        8.29        9.44      2.76 o
  -6   1   6       69.94       63.87      5.67 o
  -5   1   6      273.10      301.79      6.37 o
  -4   1   6        5.57        5.41      1.61 o
  -3   1   6       44.55       56.78      2.62 o
  -2   1   6       67.67       99.04      2.57 o
  -1   1   6     5078.03     5405.13     59.65 o
   0   1   6    17339.70    17335.65    201.81 o
   1   1   6       16.93       23.35      1.26 o
   2   1   6       16.15       16.33      1.37 o
   3   1   6      419.76      430.81      5.01 o
   4   1   6      367.02      452.72      6.40 o
   5   1   6       46.05       35.46      3.35 o
   6   1   6        7.89       10.29      1.75 o
   7   1   6      391.46      385.20      7.48 o
   8   1   6      367.27      341.02      6.95 o
   9   1   6       30.42       32.61      3.54 o
  10   1   6       21.02       15.77      3.09 o
  11   1   6       45.84       56.39      6.68 o
 -11   2   6       39.34       31.76      5.72 o
 -10   2   6       80.75       86.73      5.99 o
  -9   2   6       66.78       82.08      6.63 o
  -8   2   6       33.96       29.21      3.27 o
  -7   2   6      515.20      506.84      9.90 o
  -6   2   6      231.66      217.83      7.13 o
  -5   2   6     1370.23     1336.35     18.65 o
  -4   2   6     1367.75     1415.45     20.66 o
  -3   2   6        0.15        7.68      1.60 o
  -2   2   6      555.18      477.50      8.13 o
  -1   2   6       56.59       43.54      1.85 o
   0   2   6       59.26       99.94      4.42 o
   1   2   6      889.71      920.56     15.42 o
   2   2   6     5058.20     5111.19     66.20 o
   3   2   6     4158.14     4269.59     47.90 o
   4   2   6     1128.53     1172.35     14.95 o
   5   2   6       38.93       44.32      3.15 o
   6   2   6      731.29      711.55     12.71 o
   7   2   6      143.07      132.66      5.93 o
   8   2   6      334.24      322.40      8.78 o
   9   2   6       23.26       28.72      3.47 o
  10   2   6      117.04      118.80      8.12 o
 -10   3   6        8.95        7.37      4.39 o
  -9   3   6       83.08       81.89      5.81 o
  -8   3   6       77.53       76.36      4.80 o
  -7   3   6       18.10       18.63      2.69 o
  -6   3   6       15.07       21.17      3.41 o
  -5   3   6      234.48      228.29      5.31 o
  -4   3   6       40.17       38.90      2.87 o
  -3   3   6      360.25      366.90     12.48 o
  -2   3   6      629.55      643.25     12.67 o
  -1   3   6       63.45       57.22      2.31 o
   0   3   6     1301.83     1322.07     19.72 o
   1   3   6      131.25      147.67      6.85 o
   2   3   6      467.83      465.06      8.82 o
   3   3   6       82.19      106.69      3.60 o
   4   3   6      311.58      351.12      6.36 o
   5   3   6        0.75        0.34      1.72 o
   6   3   6        1.03        1.41      2.21 o
   7   3   6        6.53        4.81      2.49 o
   8   3   6        0.32       -2.66      2.66 o
   9   3   6        1.13        3.11      3.31 o
  10   3   6        9.42        6.40      5.10 o
 -10   4   6        4.02       -3.85      3.85 o
  -9   4   6       13.65       17.94      5.57 o
  -8   4   6       10.98        8.28      3.91 o
  -7   4   6      388.50      374.21     13.63 o
  -6   4   6      246.46      246.13      8.65 o
  -5   4   6      314.06      285.19      7.79 o
  -4   4   6      128.69      110.17      5.36 o
  -3   4   6       17.40       27.93      5.28 o
  -2   4   6       66.24       73.80      5.08 o
  -1   4   6      388.64      435.12      6.78 o
   0   4   6      568.26      559.48      9.89 o
   1   4   6       99.08       79.79      4.31 o
   2   4   6      475.52      449.61     10.51 o
   3   4   6     1058.20     1012.46     14.22 o
   4   4   6      993.57      952.37     12.77 o
   5   4   6       68.32       65.20      4.08 o
   6   4   6       47.23       59.01      4.90 o
   7   4   6       41.77       30.59      5.28 o
   8   4   6       57.57       65.88      5.59 o
   9   4   6        1.63        0.41      3.41 o
  10   4   6       39.89       40.12      5.92 o
  -9   5   6        2.04        5.75      5.27 o
  -8   5   6       17.64        0.39      5.08 o
  -7   5   6       14.18       14.38      5.78 o
  -6   5   6      241.70      236.38     14.34 o
  -5   5   6       69.15       82.13      6.85 o
  -4   5   6       53.22       48.90      5.27 o
  -3   5   6       74.87       81.40      5.97 o
  -2   5   6       73.01       77.65      3.92 o
  -1   5   6      125.92      116.45      3.96 o
   0   5   6      448.96      454.86      9.32 o
   1   5   6      165.66      156.54     10.53 o
   2   5   6       23.10       25.23      2.49 o
   3   5   6      230.11      226.88      4.96 o
   4   5   6        0.14        0.23      1.79 o
   5   5   6      199.72      179.66      6.67 o
   6   5   6       14.09       13.33      3.43 o
   7   5   6        0.00       -0.21      3.19 o
   8   5   6       13.13       11.34      3.93 o
   9   5   6       19.34       25.50      7.15 o
  -8   6   6        0.66       -4.74      6.51 o
  -7   6   6       11.76       12.95      9.40 o
  -6   6   6        2.17        5.70      3.80 o
  -5   6   6      237.29      228.05     10.70 o
  -4   6   6       80.77       82.84      6.89 o
  -3   6   6       18.60       25.66      4.13 o
  -2   6   6       96.03       90.71      7.83 o
  -1   6   6       16.39       17.05      3.19 o
   0   6   6      200.14      173.43      5.21 o
   1   6   6      217.00      200.14      5.07 o
   2   6   6       88.37       91.17      4.52 o
   3   6   6       17.92       17.53      2.68 o
   4   6   6        2.39        1.36      2.99 o
   5   6   6        4.30       -1.14      1.90 o
   6   6   6      121.19      136.43      6.89 o
   7   6   6        0.09        0.04      2.86 o
   8   6   6        0.02       -2.13      3.16 o
  -7   7   6        1.28        2.55      4.91 o
  -6   7   6        5.12        5.14      4.54 o
  -5   7   6       16.50       14.54      4.34 o
  -4   7   6       23.60       20.61      4.34 o
  -3   7   6       21.31       22.96      5.38 o
  -2   7   6       40.90       43.77      4.80 o
  -1   7   6        9.46        8.95      3.04 o
   0   7   6        5.62        4.40      2.66 o
   1   7   6       15.39       13.57      2.71 o
   2   7   6       62.13       66.08      4.52 o
   3   7   6       40.38       43.05      4.07 o
   4   7   6        0.06        1.34      4.57 o
   5   7   6       15.60       13.18      4.18 o
   6   7   6        2.08       -3.54      3.54 o
   7   7   6        0.39       -2.90      4.24 o
  -5   8   6       14.52        9.92     10.96 o
  -4   8   6        0.31        5.91      3.96 o
  -3   8   6        5.13        4.42      4.13 o
  -2   8   6       34.46       34.38      5.02 o
  -1   8   6        5.25        2.29      3.33 o
   0   8   6       11.64       13.97      3.54 o
   1   8   6        0.57        1.35      2.60 o
   2   8   6        0.01        4.31      4.11 o
   3   8   6        5.09       15.37      3.68 o
   4   8   6       12.48       18.52      4.39 o
   5   8   6       13.24        4.03      6.78 o
   0   9   6        0.60        1.47      3.35 o
 -11   1   7        0.48       -3.46      3.46 o
 -10   1   7       37.89       32.60      4.45 o
  -9   1   7      173.94      165.82      6.99 o
  -8   1   7       38.90       40.86      3.78 o
  -7   1   7       34.62       28.18      3.16 o
  -6   1   7      210.13      179.99      6.11 o
  -5   1   7      395.62      412.76      8.48 o
  -4   1   7      322.82      337.12      7.79 o
  -3   1   7       16.18       19.62      1.88 o
  -2   1   7      271.11      274.96      5.23 o
  -1   1   7     2640.83     2672.93     30.47 o
   0   1   7      515.21      539.19      9.43 o
   1   1   7      662.86      670.26      9.44 o
   2   1   7     1015.47     1144.73     15.10 o
   3   1   7       25.08       31.43      1.21 o
   4   1   7      422.03      470.61      5.91 o
   5   1   7       31.09       24.88      2.55 o
   6   1   7      156.12      150.79      5.85 o
   7   1   7        6.63        5.00      2.00 o
   8   1   7      253.11      250.19      6.29 o
   9   1   7        0.83       -2.15      2.15 o
  10   1   7        9.30       10.79      4.46 o
 -10   2   7        0.82       -1.54      3.00 o
  -9   2   7        0.61        3.17      2.83 o
  -8   2   7        1.20       -2.31      2.31 o
  -7   2   7       18.17       27.18      3.10 o
  -6   2   7       11.95       13.82      2.58 o
  -5   2   7       92.52      101.37      4.66 o
  -4   2   7      376.54      396.77      7.33 o
  -3   2   7       10.89        9.25      1.95 o
  -2   2   7        0.57        2.97      1.32 o
  -1   2   7      666.89      678.59      9.74 o
   0   2   7      380.18      399.59      6.90 o
   1   2   7     1358.20     1548.49     23.96 o
   2   2   7     1232.12     1317.30     18.43 o
   3   2   7      736.69      808.28     10.67 o
   4   2   7        2.48        1.13      1.24 o
   5   2   7       21.71       27.14      2.39 o
   6   2   7        7.91        5.02      2.26 o
   7   2   7       18.26       14.54      2.88 o
   8   2   7        6.27        4.33      2.57 o
   9   2   7        0.45        3.10      2.58 o
  10   2   7        0.70        4.04      3.36 o
 -10   3   7       46.51       50.71      5.36 o
  -9   3   7       22.90       26.42      4.23 o
  -8   3   7      121.46      115.05      6.17 o
  -7   3   7       38.68       46.62      3.59 o
  -6   3   7      120.59      133.05      8.01 o
  -5   3   7      536.81      527.78      9.88 o
  -4   3   7      205.63      203.60      5.22 o
  -3   3   7       33.00       34.57      2.20 o
  -2   3   7      376.82      406.73      7.37 o
  -1   3   7       51.72       51.89      2.44 o
   0   3   7      878.35      951.58     15.05 o
   1   3   7       87.18       86.20      2.70 o
   2   3   7      146.25      147.59      4.82 o
   3   3   7      241.97      229.69      5.57 o
   4   3   7        0.07        3.73      1.17 o
   5   3   7       40.35       36.85      2.84 o
   6   3   7       68.21       68.76      4.41 o
   7   3   7      265.04      227.38      7.45 o
   8   3   7       38.57       42.93      5.64 o
   9   3   7       31.08       23.29      6.67 o
  10   3   7       33.40       28.40      4.81 o
 -10   4   7       10.83       11.82      6.01 o
  -9   4   7       17.77       30.24      6.57 o
  -8   4   7       95.56       89.75      6.10 o
  -7   4   7       82.74       81.50      6.47 o
  -6   4   7        2.17       -0.88      2.81 o
  -5   4   7       29.30       33.35      2.45 o
  -4   4   7       29.94       36.10      2.15 o
  -3   4   7        3.97        4.30      1.35 o
  -2   4   7      283.77      276.05      5.42 o
  -1   4   7       98.29       92.16      2.81 o
   0   4   7        0.08        1.14      0.68 o
   1   4   7      244.24      222.45      6.81 o
   2   4   7      213.73      196.83      4.89 o
   3   4   7        1.10        0.84      1.43 o
   4   4   7      660.44      633.18     10.28 o
   5   4   7      173.98      151.25      6.44 o
   6   4   7        2.15        2.68      2.56 o
   7   4   7        2.88        3.51      2.80 o
   8   4   7        6.86        9.97      3.55 o
   9   4   7        1.02        7.32      3.60 o
  -9   5   7        2.25       -1.97      5.01 o
  -8   5   7       22.68       19.45     10.37 o
  -7   5   7        0.63       -1.93      4.77 o
  -6   5   7       45.39       42.90      5.55 o
  -5   5   7      365.95      395.11     13.36 o
  -4   5   7       12.77       15.10      3.84 o
  -3   5   7        0.05       -1.32      2.75 o
  -2   5   7      305.01      308.30      8.39 o
  -1   5   7      312.32      330.80      8.14 o
   0   5   7      213.21      231.32      5.23 o
   1   5   7      665.63      639.07     17.04 o
   2   5   7     2711.83     2594.02     39.72 o
   3   5   7     1109.47     1077.60     15.27 o
   4   5   7        8.39        5.29      2.04 o
   5   5   7      392.44      385.85      9.77 o
   6   5   7      113.46       99.41      6.45 o
   7   5   7       25.41       23.81      7.29 o
   8   5   7       21.59       26.70      4.84 o
   9   5   7       60.49       75.77      7.04 o
  -8   6   7       35.43       44.28      8.86 o
  -7   6   7        7.42        5.85     11.33 o
  -6   6   7       61.23       58.26      6.67 o
  -5   6   7        0.34       -1.30      3.67 o
  -4   6   7      128.23      132.50      8.59 o
  -3   6   7       10.48       14.97      3.90 o
  -2   6   7      165.26      153.19      7.93 o
  -1   6   7        2.96        2.71      4.28 o
   0   6   7      561.00      529.40     11.30 o
   1   6   7      365.27      331.95     12.50 o
   2   6   7       50.76       51.91      8.67 o
   3   6   7        4.64        4.57      2.01 o
   4   6   7       29.63       26.99      2.21 o
   5   6   7        0.02       -2.12      2.12 o
   6   6   7        0.01        2.32      3.92 o
   7   6   7        1.45       -0.34      2.91 o
   8   6   7        0.57        3.14      3.77 o
  -7   7   7      101.66      112.54     10.55 o
  -6   7   7      104.50      124.38     10.34 o
  -5   7   7       26.68       31.44      5.70 o
  -4   7   7      117.38      122.42      8.10 o
  -3   7   7       73.81       85.69      6.60 o
  -2   7   7        8.94       10.98      3.51 o
  -1   7   7       83.59       87.12      5.97 o
   0   7   7       69.77       76.02      5.04 o
   1   7   7      192.46      189.80     14.82 o
   2   7   7       31.84       43.07      3.28 o
   3   7   7      303.77      286.46      9.03 o
   4   7   7       49.01       62.49      5.74 o
   5   7   7       95.01      100.95      7.84 o
   6   7   7       22.05       33.92      5.62 o
  -5   8   7        0.07       -3.12      4.18 o
  -4   8   7        3.87        4.63      4.06 o
  -3   8   7       16.46       19.53      4.39 o
  -2   8   7       43.14       31.57      9.53 o
  -1   8   7        0.15       -2.08      4.18 o
   0   8   7       12.20       12.09      3.41 o
   1   8   7        0.69       -1.52      5.43 o
   2   8   7        0.08       -1.95      2.78 o
   3   8   7       20.07       27.22      4.15 o
   4   8   7        0.37        0.20      3.36 o
 -11   0   8       60.85       47.94     10.05 o
 -10   0   8      111.00      104.75      9.67 o
  -9   0   8        0.45        3.22      3.96 o
  -8   0   8      167.08      146.52      9.64 o
  -7   0   8      487.55      466.01     14.73 o
  -6   0   8       27.91       20.82      4.16 o
  -5   0   8        0.08        6.21      2.96 o
  -4   0   8      624.70      596.46     14.84 o
  -3   0   8     1166.62     1164.82     24.31 o
  -2   0   8      640.36      578.48     13.36 o
  -1   0   8     1230.15     1308.08     20.09 o
   0   0   8     1028.94     1001.81     15.85 o
   1   0   8     4383.55     4232.28     59.91 o
   2   0   8        0.21        0.78      1.24 o
   3   0   8        1.46        1.42      1.28 o
   4   0   8     3248.51     3260.36     47.78 o
   5   0   8      163.70      148.54      5.74 o
   6   0   8      229.59      225.37      9.18 o
   7   0   8     1839.96     1838.00     29.53 o
   8   0   8      479.83      473.81     12.82 o
   9   0   8      283.99      279.01     12.82 o
  10   0   8       48.13       50.26      6.72 o
 -11   1   8       64.42       61.24      6.61 o
 -10   1   8       28.11       37.20      4.68 o
  -9   1   8       95.08      111.90      6.55 o
  -8   1   8       48.40       52.33      4.48 o
  -7   1   8       29.68       34.22      3.69 o
  -6   1   8      103.51      111.77      5.29 o
  -5   1   8       59.30       60.41      5.52 o
  -4   1   8     1871.19     1936.06     27.32 o
  -3   1   8     5040.18     5187.41     66.92 o
  -2   1   8      600.13      605.73      9.17 o
  -1   1   8     1287.45     1209.43     14.87 o
   0   1   8       59.81       76.50      2.47 o
   1   1   8      708.27      714.91     10.19 o
   2   1   8      266.15      313.61      5.55 o
   3   1   8      320.28      299.02      4.06 o
   4   1   8     1928.36     1917.11     19.45 o
   5   1   8      661.17      668.32      9.14 o
   6   1   8      591.89      588.63      8.74 o
   7   1   8      171.13      176.43      6.51 o
   8   1   8       25.86       27.20      2.66 o
   9   1   8        6.34        5.72      2.51 o
  10   1   8        1.02       -1.54      2.48 o
 -10   2   8        0.85       -0.44      3.67 o
  -9   2   8       72.80       79.50      6.13 o
  -8   2   8        6.96        4.01      2.67 o
  -7   2   8      418.14      394.51      9.32 o
  -6   2   8      233.67      228.93      6.65 o
  -5   2   8      267.85      244.86      6.41 o
  -4   2   8      287.20      264.52      5.86 o
  -3   2   8      221.39      223.88      6.39 o
  -2   2   8      262.89      274.25      5.73 o
  -1   2   8      161.71      158.89      3.77 o
   0   2   8      859.38      914.13     14.87 o
   1   2   8     4356.64     4653.79     74.07 o
   2   2   8      692.11      680.44     10.73 o
   3   2   8       90.41       83.13      2.94 o
   4   2   8      209.00      183.95      3.68 o
   5   2   8      122.92      121.49      4.34 o
   6   2   8      163.00      165.35      7.22 o
   7   2   8       79.39       64.40      4.42 o
   8   2   8      298.82      277.74      8.23 o
   9   2   8       81.68       86.96      5.91 o
  10   2   8       62.07       74.62      8.37 o
 -10   3   8       46.48       51.54      5.83 o
  -9   3   8      167.29      147.49      9.88 o
  -8   3   8       31.45       43.69      5.01 o
  -7   3   8       88.94       87.41      5.02 o
  -6   3   8      120.85      126.25      5.57 o
  -5   3   8      108.35      120.82      5.08 o
  -4   3   8        1.42       -1.28      1.62 o
  -3   3   8      445.59      429.06      7.68 o
  -2   3   8        0.90        0.24      1.38 o
  -1   3   8       18.31       13.92      2.51 o
   0   3   8        3.07        2.32      1.17 o
   1   3   8      138.33      147.85      5.59 o
   2   3   8       44.39       57.11      4.41 o
   3   3   8      200.89      234.26      6.31 o
   4   3   8        2.97        1.60      1.26 o
   5   3   8       79.56       74.67      6.07 o
   6   3   8        0.13       -0.75      2.07 o
   7   3   8       10.68       10.59      3.18 o
   8   3   8        0.65        1.81      2.86 o
   9   3   8       12.68       16.26      3.83 o
  10   3   8       33.24       29.16      5.21 o
  -9   4   8        0.43        5.98      8.59 o
  -8   4   8       16.35       15.40      3.26 o
  -7   4   8      187.63      181.77      7.46 o
  -6   4   8      100.14       95.19      7.23 o
  -5   4   8      296.56      287.29     11.00 o
  -4   4   8      916.60      887.39     13.89 o
  -3   4   8      181.61      175.16      7.10 o
  -2   4   8      183.56      183.79      6.11 o
  -1   4   8        8.79        6.20      1.23 o
   0   4   8      328.41      361.91      8.91 o
   1   4   8     1170.00     1124.56     21.46 o
   2   4   8      404.32      413.55      8.51 o
   3   4   8      243.60      237.71      5.61 o
   4   4   8      249.75      250.75      5.69 o
   5   4   8       31.11       18.94      3.15 o
   6   4   8       18.51       12.88      3.15 o
   7   4   8        6.22        2.50      2.87 o
   8   4   8        3.27        2.28      3.19 o
   9   4   8        3.34        2.69      3.68 o
  -9   5   8       17.26       23.07      6.54 o
  -8   5   8        3.61        5.88      6.73 o
  -7   5   8       38.21       22.45      6.64 o
  -6   5   8       11.10        3.77      3.82 o
  -5   5   8       45.58       47.75      6.14 o
  -4   5   8      224.37      210.52      9.40 o
  -3   5   8       53.19       58.25      5.89 o
  -2   5   8       44.15       41.89      3.71 o
  -1   5   8      484.01      484.96      9.88 o
   0   5   8        9.56        5.81      0.93 o
   1   5   8      142.47      144.82      6.97 o
   2   5   8      100.49      103.97      5.64 o
   3   5   8       54.33       49.94      2.63 o
   4   5   8      398.72      418.44      9.20 o
   5   5   8        5.38        4.26      2.93 o
   6   5   8        0.77        1.74      2.79 o
   7   5   8        9.32        9.97      3.85 o
   8   5   8       10.41       14.75      4.44 o
  -8   6   8        5.17        8.37      6.30 o
  -7   6   8        0.61        2.47      5.21 o
  -6   6   8       16.67       15.53      4.82 o
  -5   6   8       28.63       20.44      5.19 o
  -4   6   8       41.65       38.51      5.50 o
  -3   6   8       39.91       29.02      4.65 o
  -2   6   8       20.10       21.58      4.05 o
  -1   6   8       18.36       15.72      3.23 o
   0   6   8      113.65      109.37      5.22 o
   1   6   8       11.64        9.87      6.20 o
   2   6   8      194.65      183.90     10.62 o
   3   6   8        2.52        2.00      2.05 o
   4   6   8       66.38       81.26      4.15 o
   5   6   8        6.54       14.23      3.04 o
   6   6   8       24.81       24.28      3.85 o
   7   6   8       12.28       24.26      5.73 o
  -6   7   8       12.48        7.88      6.51 o
  -5   7   8        0.19       -0.21      3.92 o
  -4   7   8        0.01        0.80      3.63 o
  -3   7   8      105.20      119.98      8.62 o
  -2   7   8        0.05        5.26      4.99 o
  -1   7   8       13.68       13.38      3.42 o
   0   7   8        0.67       -2.52      3.06 o
   1   7   8        4.28        5.12      1.81 o
   2   7   8       21.22       22.57      5.36 o
   3   7   8       85.79      101.43      5.44 o
   4   7   8       32.31       40.76     10.18 o
   5   7   8       35.05       37.88      5.47 o
   6   7   8        7.00        6.58      4.54 o
  -4   8   8        2.20        5.63      4.17 o
  -3   8   8        4.33        3.38      5.01 o
  -2   8   8       27.12       24.82      4.53 o
  -1   8   8        6.16        4.42      3.43 o
   0   8   8       11.56       13.21      4.94 o
   1   8   8        4.78        8.74      3.55 o
   2   8   8        1.37       -0.56      4.51 o
   3   8   8        5.90        0.33      6.13 o
   4   8   8        0.12       -0.98      3.33 o
 -10   1   9        0.00        2.77      3.23 o
  -9   1   9      135.43      132.27      7.08 o
  -8   1   9       15.90       19.25      3.43 o
  -7   1   9       11.77        8.88      2.78 o
  -6   1   9        0.80        1.28      2.33 o
  -5   1   9       47.96       39.98      3.25 o
  -4   1   9      858.16      919.06     14.85 o
  -3   1   9       47.35       44.86      2.85 o
  -2   1   9     1230.55     1299.73     17.42 o
  -1   1   9        1.22       -0.03      1.13 o
   0   1   9       90.38       89.14      2.70 o
   1   1   9      288.38      305.32      5.80 o
   2   1   9      906.41      932.16     12.11 o
   3   1   9      226.57      262.66      4.12 o
   4   1   9      348.03      351.82      4.89 o
   5   1   9      110.29      112.05      3.71 o
   6   1   9      515.98      486.15      7.65 o
   7   1   9       57.66       62.93      3.45 o
   8   1   9       56.40       51.54      3.44 o
   9   1   9        1.65        3.52      2.30 o
  10   1   9        2.62        1.73      2.61 o
 -10   2   9       30.98       41.93      5.89 o
  -9   2   9       35.65       45.76      4.75 o
  -8   2   9       56.66       56.65      4.64 o
  -7   2   9       41.61       41.43      3.83 o
  -6   2   9        7.03        5.14      2.38 o
  -5   2   9      806.99      822.42     14.08 o
  -4   2   9      671.65      681.76     11.03 o
  -3   2   9      440.29      453.54      8.43 o
  -2   2   9      442.00      469.03      8.44 o
  -1   2   9       31.78       28.01      1.71 o
   0   2   9       54.28       52.46      2.33 o
   1   2   9       68.80       63.79      2.85 o
   2   2   9      500.68      519.63      8.77 o
   3   2   9       34.28       41.55      2.42 o
   4   2   9       19.04       16.86      1.54 o
   5   2   9       28.56       28.71      2.57 o
   6   2   9      213.91      193.21      6.56 o
   7   2   9      134.48      132.54      6.16 o
   8   2   9        5.73       14.50      3.27 o
   9   2   9        6.08        4.70      3.15 o
  10   2   9        0.03       -3.09      3.09 o
 -10   3   9        4.99        2.86      4.11 o
  -9   3   9       16.04       19.00      4.41 o
  -8   3   9       49.52       43.12      9.18 o
  -7   3   9        0.25        0.81      2.41 o
  -6   3   9       55.17       64.93      4.18 o
  -5   3   9        0.35        9.65      2.34 o
  -4   3   9       15.21       13.49      2.43 o
  -3   3   9        3.72        6.68      1.81 o
  -2   3   9      342.84      392.99      8.40 o
  -1   3   9      261.11      281.61      6.48 o
   0   3   9      522.17      499.76      9.40 o
   1   3   9        0.05       -0.13      1.36 o
   2   3   9       36.62       46.03      3.01 o
   3   3   9      166.38      158.43      4.78 o
   4   3   9        4.20        6.69      1.94 o
   5   3   9       11.94        7.05      2.40 o
   6   3   9       94.18       87.87      6.79 o
   7   3   9      118.46      103.69      9.36 o
   8   3   9        4.32        8.71      3.15 o
   9   3   9        0.80       -3.03      3.19 o
  10   3   9       18.87       15.11      5.64 o
  -9   4   9       32.82       37.46      4.54 o
  -8   4   9       12.68        9.33      3.35 o
  -7   4   9       67.56       67.19      6.19 o
  -6   4   9       15.46       11.91      2.76 o
  -5   4   9       23.46       29.35      4.25 o
  -4   4   9     1332.33     1300.59     24.60 o
  -3   4   9       11.90       13.26      2.02 o
  -2   4   9       84.77       90.37      3.78 o
  -1   4   9      932.04      891.36     13.65 o
   0   4   9      370.75      362.90      7.32 o
   1   4   9      356.96      361.10      8.34 o
   2   4   9      397.18      387.67      8.42 o
   3   4   9      424.71      433.35      9.61 o
   4   4   9      143.21      139.58      5.47 o
   5   4   9       24.82       22.00      3.32 o
   6   4   9      291.83      328.61      9.55 o
   7   4   9       17.94       13.84      3.57 o
   8   4   9       38.93       36.49      4.77 o
   9   4   9       30.06       25.12      4.70 o
  -9   5   9        1.75        2.75      5.55 o
  -8   5   9        0.08        4.30      4.67 o
  -7   5   9        9.30        3.06      6.03 o
  -6   5   9        7.33        7.64      4.64 o
  -5   5   9      141.78      118.72      8.49 o
  -4   5   9       25.36       24.15      4.51 o
  -3   5   9       29.81       43.03      5.07 o
  -2   5   9       44.92       49.80      7.47 o
  -1   5   9       23.95       23.39      1.66 o
   0   5   9       67.23       79.00      2.74 o
   1   5   9       66.24       58.48      9.12 o
   2   5   9       63.48       57.01      2.95 o
   3   5   9       11.53       15.23      1.89 o
   4   5   9        8.82        5.85      2.12 o
   5   5   9       17.58       18.80      3.15 o
   6   5   9       46.85       42.65      4.85 o
   7   5   9        8.64        5.51      3.50 o
   8   5   9       16.91       20.24      4.67 o
  -8   6   9       29.67       40.06      8.79 o
  -7   6   9       78.88       75.46     10.05 o
  -6   6   9       29.81       42.14      6.07 o
  -5   6   9      158.09      136.71     13.70 o
  -4   6   9       54.15       63.03      6.70 o
  -3   6   9       10.66        6.88      4.40 o
  -2   6   9      177.02      161.66      8.40 o
  -1   6   9      157.65      147.70      7.92 o
   0   6   9        8.76       16.12      2.31 o
   1   6   9      137.12      135.55     11.73 o
   2   6   9       22.52       17.70      4.58 o
   3   6   9      690.68      662.67     14.48 o
   4   6   9      189.75      174.19      8.03 o
   5   6   9       15.12       20.51      3.54 o
   6   6   9      129.23      137.75      7.75 o
   7   6   9       91.95      103.57     10.44 o
  -6   7   9       11.50       15.52      5.55 o
  -5   7   9       10.35       11.39      5.07 o
  -4   7   9        0.39        3.56      4.39 o
  -3   7   9        0.12       -1.99      3.53 o
  -2   7   9        7.79       11.70      4.69 o
  -1   7   9       10.61       15.36      3.88 o
   0   7   9      152.71      158.26      6.74 o
   1   7   9        0.25        2.95      4.04 o
   2   7   9        0.08       -1.84      3.82 o
   3   7   9      160.85      161.66      7.93 o
   4   7   9        0.95       -0.99      2.60 o
   5   7   9        4.56        5.24      3.84 o
   6   7   9       40.86       57.25      6.97 o
  -4   8   9      119.39      131.45     11.97 o
  -3   8   9       48.53       52.29      6.05 o
  -2   8   9      140.34      156.60      9.16 o
  -1   8   9       29.10       35.79      4.69 o
   0   8   9        0.28        1.67      3.41 o
   1   8   9       10.61       10.93      5.24 o
   2   8   9        9.28        6.31      5.42 o
   3   8   9       47.56       53.60     10.16 o
   4   8   9       63.96       70.45     11.11 o
 -10   0  10        7.61       -1.21      4.39 o
  -9   0  10      200.96      206.67     12.65 o
  -8   0  10      170.47      147.58     11.70 o
  -7   0  10       97.82      125.15      8.77 o
  -6   0  10      418.18      385.44     12.88 o
  -5   0  10     1076.92      986.60     23.09 o
  -4   0  10       75.66       77.76      6.79 o
  -3   0  10      481.54      499.33     14.23 o
  -2   0  10     2408.29     2606.73     49.64 o
  -1   0  10      763.52      775.16     18.53 o
   0   0  10       11.37        5.61      2.52 o
   1   0  10      136.65      120.07      4.02 o
   2   0  10        0.31        0.18      1.35 o
   3   0  10       18.74       25.01      2.31 o
   4   0  10      280.26      312.05      7.71 o
   5   0  10       66.66       62.21      3.79 o
   6   0  10      362.65      366.47      8.84 o
   7   0  10       52.40       41.70      3.58 o
   8   0  10       29.95       27.89      4.89 o
   9   0  10        0.01       -3.47      3.47 o
  10   0  10        4.72        0.91      4.32 o
 -10   1  10       63.70       56.73      7.04 o
  -9   1  10       44.25       47.13      7.24 o
  -8   1  10        6.29        1.43      2.76 o
  -7   1  10       75.46       71.93      4.75 o
  -6   1  10      548.25      544.29     11.27 o
  -5   1  10      353.85      350.19      8.12 o
  -4   1  10      917.92      858.35     14.16 o
  -3   1  10      233.65      196.23      5.17 o
  -2   1  10     3098.11     3020.28     43.98 o
  -1   1  10       26.18       36.02      2.42 o
   0   1  10      357.68      341.13      6.55 o
   1   1  10       95.57       84.07      3.03 o
   2   1  10     1372.34     1244.41     21.26 o
   3   1  10      304.41      284.99      5.50 o
   4   1  10     1205.57     1204.29     13.58 o
   5   1  10     2447.31     2432.58     25.78 o
   6   1  10      852.17      810.68     11.07 o
   7   1  10        3.88       -1.22      1.83 o
   8   1  10      230.29      234.51      7.87 o
   9   1  10       53.31       59.46      4.12 o
  10   1  10       18.88       27.18      4.63 o
 -10   2  10       22.39       23.89      4.90 o
  -9   2  10        6.77       11.72      3.59 o
  -8   2  10       27.65       37.00      4.15 o
  -7   2  10        5.64        9.45      2.90 o
  -6   2  10       40.40       40.38      3.68 o
  -5   2  10        2.57        7.54      3.06 o
  -4   2  10        3.11        2.69      1.84 o
  -3   2  10       46.95       40.14      2.90 o
  -2   2  10        0.52        1.14      0.83 o
  -1   2  10      402.79      402.57      6.73 o
   0   2  10        2.73        4.46      1.40 o
   1   2  10      786.27      869.59     14.57 o
   2   2  10        2.21       -0.64      1.24 o
   3   2  10      125.98      120.61      3.83 o
   4   2  10       26.08       29.08      1.90 o
   5   2  10       67.30       66.16      4.14 o
   6   2  10       93.40      106.66      5.38 o
   7   2  10        0.57        0.37      2.39 o
   8   2  10        2.12       -2.81      2.81 o
   9   2  10       11.90       11.09      5.35 o
  10   2  10        0.01       -3.63      3.63 o
 -10   3  10       29.35       31.62      5.37 o
  -9   3  10        1.53        1.18      4.18 o
  -8   3  10       66.80       77.56      6.38 o
  -7   3  10      134.83      147.38      7.32 o
  -6   3  10      180.28      176.11      7.25 o
  -5   3  10     1029.85      974.55     16.31 o
  -4   3  10      273.68      274.37      6.76 o
  -3   3  10      614.84      616.80     10.75 o
  -2   3  10      498.14      456.66      9.55 o
  -1   3  10       54.49       66.04      3.54 o
   0   3  10      522.49      479.29      9.39 o
   1   3  10      179.49      177.33      6.84 o
   2   3  10      943.32      976.82     17.09 o
   3   3  10      294.91      284.27      5.74 o
   4   3  10      496.18      476.84      7.85 o
   5   3  10       50.51       47.93      3.83 o
   6   3  10       19.59       22.48      3.55 o
   7   3  10        0.67        7.04      3.11 o
   8   3  10       31.48       30.10      4.51 o
   9   3  10       27.12       38.28      7.53 o
  -9   4  10       55.77       52.21      5.29 o
  -8   4  10        0.00       -1.55      3.55 o
  -7   4  10        3.58        2.64      2.99 o
  -6   4  10       56.40       56.92      6.03 o
  -5   4  10       48.53       51.82      4.58 o
  -4   4  10      159.12      156.72      7.05 o
  -3   4  10       21.73       16.38      2.80 o
  -2   4  10       63.59       65.22      3.40 o
  -1   4  10       28.87       37.73      2.62 o
   0   4  10       60.92       54.37      3.01 o
   1   4  10      129.92      113.11      5.61 o
   2   4  10       67.15       81.61      4.79 o
   3   4  10      283.08      297.43      7.80 o
   4   4  10        2.01       -0.27      3.01 o
   5   4  10        8.13        6.76      2.85 o
   6   4  10       64.25       52.77      4.72 o
   7   4  10       33.22       22.75      4.02 o
   8   4  10       22.87       22.71      4.40 o
   9   4  10        0.22        2.82      3.58 o
  -8   5  10       17.53       27.12      6.29 o
  -7   5  10        2.52       -5.00      5.38 o
  -6   5  10      134.37      129.14      9.34 o
  -5   5  10        0.02       -3.58      5.62 o
  -4   5  10      331.31      305.94     18.94 o
  -3   5  10        0.46       -1.28      1.80 o
  -2   5  10      151.39      144.13      4.48 o
  -1   5  10       53.66       67.43      3.06 o
   0   5  10       11.78       16.53      1.98 o
   1   5  10       23.75       21.29      1.99 o
   2   5  10      908.86      918.74     16.30 o
   3   5  10      299.31      283.73      6.61 o
   4   5  10        9.85       11.64      2.43 o
   5   5  10       54.02       60.63      4.72 o
   6   5  10       58.17       72.08      5.48 o
   7   5  10        0.12        5.34      3.34 o
   8   5  10       19.82       21.15      4.61 o
  -7   6  10       26.79       40.31      8.35 o
  -6   6  10       38.16       46.73      6.52 o
  -5   6  10       10.06        6.90      4.58 o
  -4   6  10       24.01       20.91      6.29 o
  -3   6  10       53.33       52.05      5.95 o
  -2   6  10       43.85       48.79      5.09 o
  -1   6  10       23.59       27.78      3.96 o
   0   6  10       39.05       38.50      7.71 o
   1   6  10      132.10      121.01      3.56 o
   2   6  10      163.64      155.27      7.47 o
   3   6  10        0.32       -2.92      2.92 o
   4   6  10       18.72       19.62      3.07 o
   5   6  10        1.19        3.56      2.72 o
   6   6  10        6.11        2.13      3.19 o
   7   6  10        0.05       -1.40      3.62 o
  -6   7  10        6.94        4.54      4.88 o
  -5   7  10       19.46       16.98      5.42 o
  -4   7  10       10.07        4.38      4.40 o
  -3   7  10        2.09        3.82      3.77 o
  -2   7  10        0.53        3.22      3.39 o
  -1   7  10        0.57        3.81      3.53 o
   0   7  10        0.57        0.91      3.41 o
   1   7  10       41.62       35.83      6.21 o
   2   7  10        2.65        1.45      4.44 o
   3   7  10        4.07        4.91      2.86 o
   4   7  10       49.64       66.97      5.78 o
   5   7  10        0.19       -1.90      5.22 o
   6   7  10        0.26        1.49      3.99 o
  -4   8  10        7.29       14.35      4.73 o
  -3   8  10        7.05        8.52      4.18 o
  -2   8  10        0.03        3.05      3.67 o
  -1   8  10        0.28        2.53      3.34 o
   0   8  10        3.28        3.74      2.87 o
   1   8  10        0.19       -3.10      4.11 o
   2   8  10        6.73        3.98      5.48 o
   3   8  10        9.09        4.53      7.22 o
 -10   1  11       15.54       16.77      4.01 o
  -9   1  11        0.19       -2.24      2.66 o
  -8   1  11      132.29      129.32      6.86 o
  -7   1  11       47.86       49.40      4.22 o
  -6   1  11      154.84      165.43      6.78 o
  -5   1  11        0.01       -2.04      2.62 o
  -4   1  11      270.65      269.92      6.80 o
  -3   1  11        0.55        0.39      1.67 o
  -2   1  11      422.45      433.71      8.96 o
  -1   1  11      274.42      273.78      7.04 o
   0   1  11     2799.62     2838.91     34.79 o
   1   1  11      367.90      401.49      7.50 o
   2   1  11        1.21        1.49      1.66 o
   3   1  11        4.05        9.61      1.87 o
   4   1  11       32.43       34.79      1.73 o
   5   1  11       15.40       15.80      1.47 o
   6   1  11       53.48       54.68      2.58 o
   7   1  11       41.59       37.47      2.96 o
   8   1  11        0.08       -1.62      1.74 o
   9   1  11       15.78       21.33      3.67 o
  10   1  11        1.39        4.82      3.57 o
 -10   2  11       26.77       19.93      5.43 o
  -9   2  11       15.03       17.40      4.14 o
  -8   2  11       44.38       47.42      4.48 o
  -7   2  11       65.97       65.34      6.50 o
  -6   2  11        6.06        2.91      3.67 o
  -5   2  11      323.17      294.91      7.51 o
  -4   2  11       25.97       21.24      2.71 o
  -3   2  11      232.75      205.92      5.55 o
  -2   2  11      648.03      638.27     12.13 o
  -1   2  11     1690.34     1692.97     21.99 o
   0   2  11       45.45       58.32      2.73 o
   1   2  11        0.02        3.96      1.63 o
   2   2  11        0.05       -0.70      1.45 o
   3   2  11       22.27       20.52      2.18 o
   4   2  11      258.17      239.99      6.45 o
   5   2  11        8.36        5.39      1.69 o
   6   2  11       59.00       65.07      4.40 o
   7   2  11       41.84       38.95      4.01 o
   8   2  11        3.09        2.03      2.73 o
   9   2  11        2.54        1.35      3.60 o
  10   2  11        2.59        4.09      4.23 o
 -10   3  11        2.61       10.74      4.62 o
  -9   3  11       26.71       28.16      5.85 o
  -8   3  11       27.73       30.89      4.94 o
  -7   3  11       90.85       90.64      5.92 o
  -6   3  11      142.61      144.76      7.68 o
  -5   3  11        1.41        5.79      2.33 o
  -4   3  11       95.11       93.57      8.15 o
  -3   3  11      176.56      160.28      5.21 o
  -2   3  11       19.35       27.86      2.59 o
  -1   3  11       17.30       21.16      2.05 o
   0   3  11      477.32      473.20      8.31 o
   1   3  11       40.25       44.67      3.65 o
   2   3  11       39.35       51.29      4.52 o
   3   3  11        2.37        1.62      1.60 o
   4   3  11      210.78      232.75      5.55 o
   5   3  11        7.83        7.98      2.70 o
   6   3  11        1.42       -1.30      2.56 o
   7   3  11       59.54       63.07      5.34 o
   8   3  11        6.94        7.52      3.55 o
   9   3  11        4.06        6.12      4.24 o
  -9   4  11       19.37       21.24      4.59 o
  -8   4  11        1.10       -0.13      3.31 o
  -7   4  11       10.24       19.81      3.85 o
  -6   4  11      137.73      136.40      6.68 o
  -5   4  11        6.97        6.31      2.56 o
  -4   4  11      193.95      198.51      7.66 o
  -3   4  11        4.56        4.79      2.82 o
  -2   4  11      190.54      198.25      6.22 o
  -1   4  11      105.20      123.24      4.75 o
   0   4  11       58.78       61.00      3.46 o
   1   4  11       65.65       68.79      3.29 o
   2   4  11        8.34        1.62      2.01 o
   3   4  11      834.18      775.96     19.68 o
   4   4  11       24.76       29.90      4.20 o
   5   4  11       86.90       90.69      6.02 o
   6   4  11       29.72       22.82      3.75 o
   7   4  11       55.77       66.92      5.73 o
   8   4  11       49.78       35.90      4.98 o
   9   4  11       46.43       45.95      6.09 o
  -8   5  11       29.08       21.43      5.98 o
  -7   5  11        7.38       11.45      5.90 o
  -6   5  11        0.84        0.47      1.74 o
  -5   5  11        5.96       10.04      2.35 o
  -4   5  11      185.12      188.44      7.10 o
  -3   5  11       23.77       19.40      3.05 o
  -2   5  11       16.41       13.09      5.01 o
  -1   5  11      757.79      755.74     15.94 o
   0   5  11     1493.85     1400.74     20.75 o
   1   5  11      153.22      153.08      5.71 o
   2   5  11       74.06       63.28      4.66 o
   3   5  11      206.80      203.24      9.81 o
   4   5  11       28.30       36.18      3.24 o
   5   5  11        1.47        0.87      2.66 o
   6   5  11        5.46        3.02      3.32 o
   7   5  11       90.87       93.33      7.16 o
   8   5  11        1.70        8.09      4.39 o
  -7   6  11       56.02       57.98      7.78 o
  -6   6  11        0.95       -3.95      3.95 o
  -5   6  11       82.54       70.33      7.55 o
  -4   6  11        2.70        2.45      4.33 o
  -3   6  11        7.83       11.09      4.32 o
  -2   6  11       22.04       13.86      3.86 o
  -1   6  11        7.04       14.78      3.45 o
   0   6  11        7.60       19.98      6.41 o
   1   6  11      666.99      670.75     13.69 o
   2   6  11      133.87      128.23      7.62 o
   3   6  11      101.17       93.53      7.52 o
   4   6  11      175.99      186.34      7.38 o
   5   6  11       26.67       35.26      4.21 o
   6   6  11       40.20       38.99      4.88 o
   7   6  11       53.29       50.97      5.79 o
  -6   7  11      107.74      111.61     10.10 o
  -5   7  11        6.38        6.03      4.54 o
  -4   7  11       33.91       32.95      5.88 o
  -3   7  11       39.10       37.40      5.68 o
  -2   7  11        5.48       -3.22      3.66 o
  -1   7  11       94.53       94.17      9.17 o
   0   7  11        2.05        0.21      2.50 o
   1   7  11       67.39       56.00      4.13 o
   2   7  11        9.36        9.19      5.12 o
   3   7  11        0.42       -4.13      4.13 o
   4   7  11       18.59       19.33      6.37 o
   5   7  11       34.26       40.36      5.92 o
  -3   8  11       23.70       34.75      6.58 o
  -2   8  11        4.28       10.36      5.36 o
  -1   8  11       28.98       33.94      6.54 o
   0   8  11       20.18       27.78      3.92 o
   1   8  11      161.29      152.36     11.86 o
   2   8  11       36.58       44.83      9.96 o
   3   8  11       44.34       47.68     10.06 o
 -10   0  12       52.13       62.35      8.28 o
  -9   0  12      277.02      270.96     14.30 o
  -8   0  12       11.68        5.00      4.26 o
  -7   0  12      195.32      191.11     10.95 o
  -6   0  12       39.38       36.32      5.19 o
  -5   0  12       52.52       69.48      7.28 o
  -4   0  12       83.12       95.90      8.99 o
  -3   0  12      354.63      325.09     10.47 o
  -2   0  12     1809.79     1834.37     36.74 o
  -1   0  12       49.21       38.52      6.51 o
   0   0  12      121.41      111.41      6.82 o
   1   0  12      285.14      262.26      7.06 o
   2   0  12      573.85      540.85     11.54 o
   3   0  12       15.92       21.95      2.88 o
   4   0  12     2401.60     2345.10     32.75 o
   5   0  12     1561.09     1524.85     25.02 o
   6   0  12     2180.90     2131.26     33.55 o
   7   0  12      266.91      260.79      9.01 o
   8   0  12        2.45        1.06      3.84 o
   9   0  12       86.68       94.93      7.86 o
  10   0  12       10.22        6.64      4.19 o
 -10   1  12       29.79       20.28      4.71 o
  -9   1  12        1.07       -1.00      2.94 o
  -8   1  12        4.84        5.12      3.02 o
  -7   1  12       67.16       72.88      4.99 o
  -6   1  12        0.94        3.29      2.55 o
  -5   1  12       58.45       76.22      5.79 o
  -4   1  12      221.39      209.70      6.06 o
  -3   1  12        5.21        2.23      1.96 o
  -2   1  12      929.01      877.08     14.18 o
  -1   1  12     1172.50     1256.47     18.73 o
   0   1  12      934.45      860.59     13.13 o
   1   1  12      168.94      144.67      3.62 o
   2   1  12       66.98       65.84      3.88 o
   3   1  12      646.06      643.95     11.12 o
   4   1  12      159.62      161.57      5.29 o
   5   1  12        0.28       -0.50      1.06 o
   6   1  12      191.89      202.34      4.64 o
   7   1  12        5.46        3.54      1.76 o
   8   1  12      147.16      135.09      6.16 o
   9   1  12       33.13       44.22      4.94 o
  10   1  12        4.06        4.08      3.77 o
 -10   2  12       18.73       23.43      5.29 o
  -9   2  12      202.72      227.65     10.45 o
  -8   2  12        0.31       -1.81      3.15 o
  -7   2  12      121.46      122.89      6.30 o
  -6   2  12       30.75       38.97      3.78 o
  -5   2  12      148.60      166.69      8.80 o
  -4   2  12      507.08      512.87     10.22 o
  -3   2  12      400.92      388.95      8.37 o
  -2   2  12      586.82      593.38     11.78 o
  -1   2  12     5613.40     5613.75     67.28 o
   0   2  12      151.95      158.48      5.07 o
   1   2  12       55.13       55.51      3.46 o
   2   2  12       61.21       61.02      3.78 o
   3   2  12      100.45      116.57      4.35 o
   4   2  12      112.77      120.45      4.31 o
   5   2  12       26.30       25.33      3.15 o
   6   2  12      856.98      789.26     14.67 o
   7   2  12        3.29        6.18      2.79 o
   8   2  12       68.18       75.23      5.36 o
   9   2  12       13.52        8.65      4.48 o
  -9   3  12       18.61       24.47      4.99 o
  -8   3  12        0.24        0.35      3.46 o
  -7   3  12       75.90       78.89      6.98 o
  -6   3  12       22.87       19.34      3.66 o
  -5   3  12      367.51      348.04      9.89 o
  -4   3  12      196.48      199.36      7.07 o
  -3   3  12        8.99       11.64      2.18 o
  -2   3  12      255.84      250.25      6.39 o
  -1   3  12       31.88       33.64      3.33 o
   0   3  12      338.20      367.89      7.27 o
   1   3  12       58.05       61.13      3.25 o
   2   3  12      791.54      789.79     13.15 o
   3   3  12       76.66       88.35      3.84 o
   4   3  12      769.92      737.23     17.04 o
   5   3  12        2.07       -0.22      2.62 o
   6   3  12      151.34      150.59      7.52 o
   7   3  12       14.12       16.22      3.59 o
   8   3  12       30.99       33.42      5.82 o
   9   3  12        3.39        5.60      4.13 o
  -9   4  12       74.50       76.00      6.74 o
  -8   4  12        0.01       -4.78      4.78 o
  -7   4  12      128.74      140.04      7.98 o
  -6   4  12       29.86       31.83      3.90 o
  -5   4  12       96.95       83.40     10.65 o
  -4   4  12      125.17      122.26      6.68 o
  -3   4  12      336.42      337.56      8.96 o
  -2   4  12      568.57      559.22     13.34 o
  -1   4  12      553.73      548.00     11.28 o
   0   4  12       82.50       78.53      4.13 o
   1   4  12      168.27      168.99      6.63 o
   2   4  12        5.23        5.03      2.31 o
   3   4  12       22.70       18.14      3.93 o
   4   4  12      102.48      101.88      5.68 o
   5   4  12       54.85       55.52      6.31 o
   6   4  12       22.76       31.81      4.19 o
   7   4  12        4.83        8.57      3.56 o
   8   4  12       47.83       65.21      5.95 o
  -8   5  12        0.01       -0.37     10.37 o
  -7   5  12       17.74       12.52      6.30 o
  -6   5  12       31.48       32.33      3.83 o
  -5   5  12        1.42       -0.61      2.50 o
  -4   5  12      143.28      130.18      9.05 o
  -3   5  12      137.53      127.30      7.17 o
  -2   5  12       29.70       36.59      3.80 o
  -1   5  12       31.72       23.87      3.36 o
   0   5  12      765.44      750.48     14.48 o
   1   5  12       19.58       13.34      2.09 o
   2   5  12        0.03        2.00      2.92 o
   3   5  12      264.66      267.93     10.13 o
   4   5  12       14.07       13.35      4.93 o
   5   5  12        5.99       -0.31      2.62 o
   6   5  12       18.89       27.02      4.50 o
   7   5  12       11.84        8.62      3.96 o
   8   5  12        0.21        2.96      4.00 o
  -7   6  12        2.06        9.50      5.32 o
  -6   6  12       89.15       85.32      8.79 o
  -5   6  12       26.16       27.90      5.82 o
  -4   6  12        9.85        3.55      4.05 o
  -3   6  12        0.05        0.58      3.42 o
  -2   6  12        3.75        0.03      3.20 o
  -1   6  12        1.58       -2.71      2.71 o
   0   6  12        0.34       -1.81      1.81 o
   1   6  12       78.91       72.58      4.13 o
   2   6  12       24.63       25.04      4.51 o
   3   6  12       34.25       41.39      4.77 o
   4   6  12       35.69       33.99      4.05 o
   5   6  12        5.93        2.27      3.12 o
   6   6  12       94.33      106.04      7.26 o
   7   6  12       32.70       38.48      7.24 o
  -5   7  12        3.52        2.51      4.44 o
  -4   7  12        4.98        8.23      6.13 o
  -3   7  12       15.65       20.30      4.98 o
  -2   7  12        0.86       -1.21      3.30 o
  -1   7  12        0.68        3.38      3.25 o
   0   7  12        3.00        7.36      2.93 o
   1   7  12       85.82       85.28      5.14 o
   2   7  12       18.31       19.06      5.79 o
   3   7  12       19.32       19.61      5.99 o
   4   7  12        1.53        0.99      4.32 o
   5   7  12       18.38       16.88      4.79 o
  -2   8  12       33.15       43.87      6.29 o
  -1   8  12        0.40        7.01      3.42 o
   0   8  12       18.10       16.27      3.59 o
   1   8  12        0.50        2.63      5.39 o
   2   8  12       30.98       40.97      9.85 o
 -10   1  13        0.33       -0.95      3.74 o
  -9   1  13       41.65       39.20      4.80 o
  -8   1  13        3.04        3.71      3.12 o
  -7   1  13        8.12        5.21      2.77 o
  -6   1  13        2.14        5.00      2.58 o
  -5   1  13        3.14        1.97      2.56 o
  -4   1  13      255.56      250.04      6.74 o
  -3   1  13       29.60       28.69      2.90 o
  -2   1  13      115.13      127.11      4.92 o
  -1   1  13      833.30      804.70     12.00 o
   0   1  13       75.40       76.68      3.31 o
   1   1  13        1.67        6.33      1.55 o
   2   1  13       42.26       46.58      3.41 o
   3   1  13      633.59      597.37     11.77 o
   4   1  13      131.13      123.79      5.35 o
   5   1  13      110.30      104.33      5.02 o
   6   1  13      163.88      167.99      6.75 o
   7   1  13       87.50       80.83      5.14 o
   8   1  13        2.63        1.17      3.01 o
   9   1  13       13.28        8.37      4.80 o
 -10   2  13        0.05        3.74      6.12 o
  -9   2  13        0.28        6.03      3.61 o
  -8   2  13       10.02        5.22      3.71 o
  -7   2  13       68.08       71.21      5.08 o
  -6   2  13      182.66      206.68      8.70 o
  -5   2  13       15.56       17.32      2.99 o
  -4   2  13       21.02       21.94      4.46 o
  -3   2  13        8.60        6.96      2.17 o
  -2   2  13        3.65        2.37      1.64 o
  -1   2  13      196.87      186.70      4.80 o
   0   2  13        3.58       -1.50      1.50 o
   1   2  13        1.85        0.99      2.07 o
   2   2  13      171.31      186.84      6.03 o
   3   2  13       19.31       24.96      2.77 o
   4   2  13        7.49        6.30      2.22 o
   5   2  13        5.83        3.99      2.55 o
   6   2  13       65.85       76.63      6.18 o
   7   2  13       21.78       19.94      3.37 o
   8   2  13       21.95       25.96      5.05 o
   9   2  13        0.04        5.10      5.19 o
  -9   3  13        0.94       -3.83      3.83 o
  -8   3  13       28.26       20.42      4.61 o
  -7   3  13       19.76       16.22      4.13 o
  -6   3  13        9.20       13.70      3.54 o
  -5   3  13       44.89       43.54      4.15 o
  -4   3  13      423.78      435.17     10.57 o
  -3   3  13      144.80      140.30      5.19 o
  -2   3  13      541.72      511.23      9.98 o
  -1   3  13       16.27       12.04      2.09 o
   0   3  13      150.96      155.46      4.78 o
   1   3  13      102.58       95.89      4.57 o
   2   3  13        1.59        2.00      2.00 o
   3   3  13      144.54      142.20      8.53 o
   4   3  13      650.05      569.79     13.74 o
   5   3  13      135.04      136.53     14.71 o
   6   3  13       12.90       13.16      3.51 o
   7   3  13       70.14       60.15      7.65 o
   8   3  13        8.07        9.66      4.10 o
   9   3  13        4.53       -1.18      4.18 o
  -9   4  13        0.38        1.66      4.02 o
  -8   4  13        3.02        1.54      3.52 o
  -7   4  13       23.75       23.88      6.89 o
  -6   4  13        6.60        5.12      3.19 o
  -5   4  13       17.74       20.97      4.31 o
  -4   4  13        9.96        9.37      3.69 o
  -3   4  13       39.70       40.11      4.47 o
  -2   4  13        0.01       -2.35      2.35 o
  -1   4  13      152.68      145.69      6.96 o
   0   4  13       66.48       60.05      3.94 o
   1   4  13       35.53       26.71      3.55 o
   2   4  13        2.72        3.89      3.22 o
   3   4  13      223.07      258.42      9.65 o
   4   4  13      383.06      366.39      9.92 o
   5   4  13       63.83       73.36      8.16 o
   6   4  13        6.86       10.37      3.45 o
   7   4  13        1.31       -2.95      2.95 o
   8   4  13        1.85       -1.98      3.58 o
  -8   5  13       54.26       54.19     10.21 o
  -7   5  13       19.50       23.03      4.19 o
  -6   5  13       29.32       30.09      4.14 o
  -5   5  13      119.73      121.23      7.05 o
  -4   5  13      149.17      140.74      6.98 o
  -3   5  13       28.03       31.93      3.96 o
  -2   5  13      327.82      363.15     10.82 o
  -1   5  13       68.08       72.68      5.11 o
   0   5  13       18.50       19.12      3.16 o
   1   5  13       26.49       33.77      5.06 o
   2   5  13       76.22       82.60      6.16 o
   3   5  13      104.98      120.37      7.52 o
   4   5  13       37.29       42.44      4.20 o
   5   5  13       19.06       26.20      3.85 o
   6   5  13       85.37       92.02      6.95 o
   7   5  13       66.94       76.25      6.94 o
  -7   6  13        0.65        3.07      4.91 o
  -6   6  13        3.57        5.77      4.79 o
  -5   6  13       15.02       16.68      5.21 o
  -4   6  13        6.64        2.01      3.77 o
  -3   6  13        9.75        8.83      4.34 o
  -2   6  13        1.08        3.11      3.41 o
  -1   6  13       93.48      101.53      7.25 o
   0   6  13        3.61        3.83      3.13 o
   1   6  13       74.13       79.35      5.29 o
   2   6  13       12.72       20.73      4.54 o
   3   6  13        0.11        2.91      3.75 o
   4   6  13        7.57        8.70      3.23 o
   5   6  13        2.84        8.77      3.54 o
   6   6  13        7.18       13.58      4.05 o
  -5   7  13        0.08        2.14      4.76 o
  -4   7  13       87.16      100.42      9.81 o
  -3   7  13       45.16       56.31      6.78 o
  -2   7  13       48.35       58.76      6.64 o
  -1   7  13       18.52       29.52      4.96 o
   0   7  13       34.24       49.59      5.29 o
   1   7  13      164.91      166.85      7.54 o
   2   7  13        3.60        2.97      6.69 o
   3   7  13       92.92       94.67     10.61 o
   4   7  13       72.19       80.12      6.67 o
  -1   8  13       12.99       27.62      5.26 o
   0   8  13        9.80        3.18      6.52 o
   1   8  13        5.86        5.49      5.74 o
 -10   0  14       97.25       91.80      9.80 o
  -9   0  14        2.60       10.30      5.35 o
  -8   0  14       26.83       21.53      5.55 o
  -7   0  14        0.87        1.89      3.75 o
  -6   0  14       28.79       25.87      5.07 o
  -5   0  14        0.05       -2.03      3.22 o
  -4   0  14      290.80      291.56     10.66 o
  -3   0  14      615.98      602.47     16.13 o
  -2   0  14      456.90      417.42     15.21 o
  -1   0  14       91.67       96.89      7.50 o
   0   0  14        5.58        4.57      3.23 o
   1   0  14      212.17      201.07     12.11 o
   2   0  14       45.89       61.27      4.30 o
   3   0  14      156.69      156.23      6.36 o
   4   0  14     2642.07     2522.81     38.53 o
   5   0  14      420.96      424.26     11.35 o
   6   0  14        0.33        3.38      2.25 o
   7   0  14      315.88      333.50     15.77 o
   8   0  14       13.85       15.70      4.14 o
   9   0  14       28.34       28.05      5.05 o
 -10   1  14        1.66        1.39      3.93 o
  -9   1  14       68.71       65.67      6.12 o
  -8   1  14       68.27       77.02      5.79 o
  -7   1  14       26.12       30.93      4.46 o
  -6   1  14      128.73      126.30      6.20 o
  -5   1  14        4.79        5.14      2.55 o
  -4   1  14        0.03        2.51      2.23 o
  -3   1  14       86.63       92.39      5.09 o
  -2   1  14        1.29       -0.44      2.55 o
  -1   1  14     1068.11     1073.13     16.53 o
   0   1  14      201.76      196.52      4.78 o
   1   1  14       45.30       42.94      4.02 o
   2   1  14      489.87      462.25      9.94 o
   3   1  14      356.03      333.33      8.28 o
   4   1  14       19.04       22.63      2.89 o
   5   1  14       17.72       14.57      2.89 o
   6   1  14       71.18       70.86      4.71 o
   7   1  14       30.03       24.11      3.65 o
   8   1  14        3.53        1.94      3.19 o
   9   1  14        8.51        5.98      3.69 o
  -9   2  14      146.67      151.92     15.25 o
  -8   2  14        1.47       -2.83      2.83 o
  -7   2  14       73.05       68.07      6.66 o
  -6   2  14      173.71      176.86      7.34 o
  -5   2  14      197.47      185.23     10.95 o
  -4   2  14      270.68      260.76     13.54 o
  -3   2  14      772.10      745.50     13.33 o
  -2   2  14      165.52      164.01      9.17 o
  -1   2  14       75.60       66.57      3.61 o
   0   2  14       24.42       37.94      2.83 o
   1   2  14      223.22      228.73      5.76 o
   2   2  14      132.92      137.66      5.80 o
   3   2  14      241.63      235.07      7.29 o
   4   2  14      233.50      226.71      7.43 o
   5   2  14      247.63      232.45      7.33 o
   6   2  14      441.13      448.77     10.41 o
   7   2  14        0.87        1.77      4.60 o
   8   2  14       61.45       49.74      6.21 o
   9   2  14       52.69       47.55      7.61 o
  -9   3  14       31.03       37.46      5.92 o
  -8   3  14       64.82       72.54      6.86 o
  -7   3  14        3.42        6.57      4.04 o
  -6   3  14       10.39       12.41      3.71 o
  -5   3  14       49.38       52.99      5.02 o
  -4   3  14       36.51       40.45      4.14 o
  -3   3  14       97.99       89.64      5.17 o
  -2   3  14      120.46      123.60      5.79 o
  -1   3  14      238.78      239.80      6.31 o
   0   3  14      277.74      261.67      8.51 o
   1   3  14       43.09       44.10      3.48 o
   2   3  14       32.97       45.00      4.14 o
   3   3  14        0.04       -0.02      3.01 o
   4   3  14      231.18      217.44      9.61 o
   5   3  14        0.23        0.31      2.79 o
   6   3  14        0.27       -1.23      2.79 o
   7   3  14      120.70      115.96      7.22 o
   8   3  14       10.08       10.49      3.79 o
  -8   4  14       11.55        8.39      6.89 o
  -7   4  14       89.09       75.80      7.82 o
  -6   4  14       51.69       53.61      5.27 o
  -5   4  14       23.26       19.63      3.57 o
  -4   4  14      266.77      275.37     11.41 o
  -3   4  14      198.91      195.75     14.48 o
  -2   4  14       16.29       12.49      3.32 o
  -1   4  14       45.72       46.13      4.76 o
   0   4  14       63.18       72.98      7.03 o
   1   4  14      177.66      202.08     10.42 o
   2   4  14       16.07       25.15      4.14 o
   3   4  14        5.51        4.95      3.32 o
   4   4  14      175.64      189.55      7.86 o
   5   4  14       59.61       74.64      5.57 o
   6   4  14       14.36        7.89      3.22 o
   7   4  14       82.53       83.21      6.42 o
   8   4  14       20.22       23.52      4.90 o
  -7   5  14        6.37        5.04      4.27 o
  -6   5  14        0.00        2.21      3.07 o
  -5   5  14       11.73       15.45      3.60 o
  -4   5  14        9.25        8.01      3.24 o
  -3   5  14        2.01       -1.34      2.59 o
  -2   5  14      151.44      151.59      7.59 o
  -1   5  14       64.74       71.22      5.29 o
   0   5  14      258.00      243.08     10.98 o
   1   5  14        1.89        0.91      5.78 o
   2   5  14        0.28        0.07      3.02 o
   3   5  14       40.38       31.31      4.63 o
   4   5  14        5.06        7.41      3.45 o
   5   5  14        4.76        0.76      3.21 o
   6   5  14        9.27        8.27      4.05 o
   7   5  14        3.87        1.27      4.38 o
  -6   6  14        9.42        8.55      4.95 o
  -5   6  14        3.56        1.67      4.60 o
  -4   6  14        0.01       -1.97      4.04 o
  -3   6  14        3.54        3.97      2.85 o
  -2   6  14        0.34       -2.67      2.67 o
  -1   6  14       88.48       96.36      7.72 o
   0   6  14       23.85       22.79      3.48 o
   1   6  14        2.16        0.55      3.42 o
   2   6  14        5.70        3.10      3.88 o
   3   6  14        0.42       -3.32      3.32 o
   4   6  14       57.39       70.04      5.49 o
   5   6  14       12.85       16.57      4.01 o
   6   6  14        8.82        1.95      3.76 o
  -4   7  14       13.11       14.15      5.34 o
  -3   7  14        3.08        1.13      4.13 o
  -2   7  14        1.79        7.89      4.01 o
  -1   7  14        5.40        0.62      4.29 o
   0   7  14        3.99        8.97      4.05 o
   1   7  14        9.18       30.04     11.33 o
   2   7  14       11.66        8.47      6.43 o
   3   7  14        4.21        3.21      3.05 o
   4   7  14        7.36       15.38      3.15 o
  -9   1  15        9.09       11.13      4.27 o
  -8   1  15       57.02       55.07      5.39 o
  -7   1  15       10.80       17.51      3.48 o
  -6   1  15       11.63        9.90      2.90 o
  -5   1  15       51.81       51.29      4.16 o
  -4   1  15        3.37        1.15      2.31 o
  -3   1  15       84.62       88.29      5.14 o
  -2   1  15      842.62      826.05     15.43 o
  -1   1  15       75.63       80.20      4.71 o
   0   1  15       16.34       23.05      2.91 o
   1   1  15       41.83       42.99      3.54 o
   2   1  15      104.70      104.51      6.06 o
   3   1  15      192.23      207.86      6.70 o
   4   1  15       38.46       40.94      3.50 o
   5   1  15       46.83       53.81      4.12 o
   6   1  15      118.33      112.78      6.04 o
   7   1  15        8.35        9.43      3.38 o
   8   1  15        0.42        0.68      3.05 o
   9   1  15        2.83        2.51      4.11 o
  -9   2  15        7.66        5.90      4.59 o
  -8   2  15       49.29       55.15      5.76 o
  -7   2  15       73.97       73.23      5.89 o
  -6   2  15       12.66        9.75      3.41 o
  -5   2  15       73.62       70.34      5.21 o
  -4   2  15      175.72      159.22      6.89 o
  -3   2  15      341.90      325.47      8.01 o
  -2   2  15        5.95        5.13      2.56 o
  -1   2  15        0.35        0.44      1.84 o
   0   2  15        0.09       -1.84      1.84 o
   1   2  15      142.69      149.18      5.27 o
   2   2  15       42.33       46.77      4.40 o
   3   2  15       54.22       51.71      5.53 o
   4   2  15      173.35      176.67     10.53 o
   5   2  15        1.47       -0.16      2.30 o
   6   2  15       47.09       64.00      4.74 o
   7   2  15       13.34       16.20      3.96 o
   8   2  15        7.39       10.00      5.31 o
   9   2  15        0.37       -4.44      4.44 o
  -9   3  15       11.01       11.48      7.66 o
  -8   3  15        1.88        0.59      3.95 o
  -7   3  15        8.57        7.61      3.87 o
  -6   3  15        7.25        1.20      3.41 o
  -5   3  15        1.34        1.69      3.10 o
  -4   3  15      241.91      251.31     10.53 o
  -3   3  15        1.78        5.58      2.70 o
  -2   3  15        0.01        2.40      2.56 o
  -1   3  15       63.71       75.94      4.80 o
   0   3  15       39.83       48.05      4.49 o
   1   3  15       45.37       47.74      6.13 o
   2   3  15        1.38       -3.26      3.26 o
   3   3  15      266.27      258.17      9.55 o
   4   3  15       52.88       59.92      5.68 o
   5   3  15       13.00        9.68      3.28 o
   6   3  15        6.48        2.97      3.24 o
   7   3  15       78.53       77.77      6.67 o
   8   3  15        7.45        3.77      5.22 o
  -8   4  15       11.88       11.89      4.63 o
  -7   4  15       33.90       29.82      6.33 o
  -6   4  15       83.48       83.28      6.60 o
  -5   4  15       38.80       37.88      5.36 o
  -4   4  15      375.74      389.08     17.87 o
  -3   4  15       76.85       83.10      6.00 o
  -2   4  15       25.73       28.33      4.03 o
  -1   4  15      252.85      235.61      9.17 o
   0   4  15       14.49        8.94      3.25 o
   1   4  15       93.53       89.77      7.51 o
   2   4  15      201.17      204.85      9.23 o
   3   4  15        0.38        3.95      3.23 o
   4   4  15       53.82       57.63      6.61 o
   5   4  15       34.68       38.18      4.59 o
   6   4  15       53.27       55.52      5.22 o
   7   4  15       34.59       38.79      5.03 o
   8   4  15       45.71       51.37      5.91 o
  -7   5  15       15.25       14.36      4.42 o
  -6   5  15        5.00        2.39      3.42 o
  -5   5  15       59.38       52.27      5.39 o
  -4   5  15       16.61       17.18      4.31 o
  -3   5  15      114.17      114.97      6.99 o
  -2   5  15       61.60       63.13      5.40 o
  -1   5  15        1.06       -0.91      2.72 o
   0   5  15        7.79        6.67      2.92 o
   1   5  15       11.13        6.39      3.42 o
   2   5  15        6.74        4.29      4.31 o
   3   5  15       92.04       87.62      7.04 o
   4   5  15       10.15        7.41      3.84 o
   5   5  15        2.44        2.51      3.01 o
   6   5  15       76.58       80.66      6.92 o
   7   5  15        3.05       -1.29      3.91 o
  -6   6  15        5.29        4.44      5.25 o
  -5   6  15        3.05        5.53      6.99 o
  -4   6  15        1.52        3.83      4.24 o
  -3   6  15        3.86        5.47      2.91 o
  -2   6  15       27.20       27.17      3.90 o
  -1   6  15      338.84      331.40     10.26 o
   0   6  15       36.35       33.63      4.03 o
   1   6  15      150.33      145.67      9.46 o
   2   6  15       20.86       13.37      8.72 o
   3   6  15       13.56        0.09      4.03 o
   4   6  15      113.97      116.89      7.14 o
   5   6  15       35.58       28.82      4.78 o
  -4   7  15       23.40       26.77      6.53 o
  -3   7  15        0.10       -0.91      4.51 o
  -2   7  15       28.07       40.67      6.40 o
  -1   7  15        7.28       11.97     11.38 o
   0   7  15       50.43       68.57      7.98 o
   1   7  15       59.70       73.71     11.24 o
   2   7  15        1.31       -5.46      5.46 o
   3   7  15       72.98       91.26      9.78 o
  -9   0  16       61.50       55.12     13.33 o
  -8   0  16        6.20       -0.89      5.66 o
  -7   0  16        2.43        6.99      4.32 o
  -6   0  16       25.20       31.22      5.46 o
  -5   0  16       81.28      104.92      8.06 o
  -4   0  16      351.26      312.48     11.66 o
  -3   0  16      156.22      164.10      9.35 o
  -2   0  16      133.15      142.72     11.09 o
  -1   0  16       21.31       21.21      4.77 o
   0   0  16       32.03       34.57      4.24 o
   1   0  16        1.28       -0.72      4.72 o
   2   0  16        2.24        1.13      2.39 o
   3   0  16      490.15      409.33     12.83 o
   4   0  16      494.68      461.67     15.30 o
   5   0  16      107.87      118.84      6.91 o
   6   0  16       12.62       16.68      3.38 o
   7   0  16        0.11        0.53      3.26 o
   8   0  16        1.50        1.29      3.14 o
   9   0  16        2.27        4.82      3.52 o
  -9   1  16      148.82      171.72     14.41 o
  -8   1  16        8.26        8.89      3.74 o
  -7   1  16        9.56       17.55      3.56 o
  -6   1  16       69.27       72.27      5.21 o
  -5   1  16       49.08       51.58      4.25 o
  -4   1  16      145.27      147.64      6.94 o
  -3   1  16       85.44       92.11      6.22 o
  -2   1  16      862.34      878.04     23.42 o
  -1   1  16       30.56       32.71      3.48 o
   0   1  16      113.30      121.34      7.97 o
   1   1  16      330.87      343.03      8.64 o
   2   1  16      224.33      215.05      6.72 o
   3   1  16        0.25       -1.14      2.20 o
   4   1  16      214.23      223.77      7.99 o
   5   1  16       97.29       93.91      5.28 o
   6   1  16      530.62      538.14     11.86 o
   7   1  16       31.30       35.91      6.05 o
   8   1  16      110.82      135.75      8.27 o
   9   1  16       56.90       61.31      5.95 o
  -9   2  16        3.78        6.91      4.61 o
  -8   2  16        9.88       12.79      4.17 o
  -7   2  16        4.39        5.87      3.34 o
  -6   2  16        0.41        5.24      3.48 o
  -5   2  16        2.82       -0.83      2.88 o
  -4   2  16       34.27       45.92      5.64 o
  -3   2  16       57.19       69.09      5.34 o
  -2   2  16      288.62      249.81     12.29 o
  -1   2  16      254.49      239.18      7.48 o
   0   2  16       77.50       81.96      4.54 o
   1   2  16        4.24        0.91      2.76 o
   2   2  16       65.10       73.57      5.59 o
   3   2  16        3.36        4.10      3.16 o
   4   2  16        5.04       11.60      3.14 o
   5   2  16      116.39      121.53      6.29 o
   6   2  16       43.01       46.69      4.91 o
   7   2  16        5.40       -1.43      3.08 o
   8   2  16        5.34        2.70      4.51 o
  -8   3  16       49.20       52.75      6.30 o
  -7   3  16      121.59      133.29      8.62 o
  -6   3  16        2.08       -2.10      3.41 o
  -5   3  16      174.74      163.03      8.65 o
  -4   3  16       22.33       24.59      3.83 o
  -3   3  16      245.90      249.73      8.45 o
  -2   3  16      586.36      584.34     12.90 o
  -1   3  16      366.47      352.76      9.20 o
   0   3  16      331.82      335.78     10.51 o
   1   3  16      200.40      214.68     13.38 o
   2   3  16       88.03       93.92      7.84 o
   3   3  16       33.12       30.32      4.59 o
   4   3  16      194.36      207.01     10.30 o
   5   3  16       16.04       16.21      5.61 o
   6   3  16      194.42      197.38      9.32 o
   7   3  16       69.29       77.22      6.42 o
   8   3  16       89.72       95.32      8.28 o
  -8   4  16        0.46        3.44      4.85 o
  -7   4  16        6.85       13.91      4.26 o
  -6   4  16        0.13        1.25      3.88 o
  -5   4  16       28.03       32.91      4.91 o
  -4   4  16        6.18        5.18      3.57 o
  -3   4  16       45.65       43.44      6.42 o
  -2   4  16        0.95       -0.44      2.72 o
  -1   4  16        0.01       -1.03      2.83 o
   0   4  16       46.46       52.16      9.26 o
   1   4  16       41.16       27.77      5.27 o
   2   4  16       39.10       37.88      4.97 o
   3   4  16      211.02      203.55     15.10 o
   4   4  16       58.34       47.67      5.59 o
   5   4  16       53.45       47.71      5.01 o
   6   4  16        0.25        2.55      3.31 o
   7   4  16        9.73       18.58      5.09 o
  -7   5  16        1.38        0.21      4.08 o
  -6   5  16        6.02        2.84      3.53 o
  -5   5  16       48.70       36.35      5.14 o
  -4   5  16       13.42        9.55      5.32 o
  -3   5  16       11.87       11.38      5.98 o
  -2   5  16      358.76      365.07     16.56 o
  -1   5  16       64.42       60.98      5.39 o
   0   5  16      187.23      182.27      8.26 o
   1   5  16        0.18       -2.54      6.05 o
   2   5  16        5.52        9.56      4.11 o
   3   5  16        7.23       11.20      4.49 o
   4   5  16        4.96        1.14      2.87 o
   5   5  16        1.37        5.48      3.33 o
   6   5  16       60.20       76.51     10.37 o
  -5   6  16        2.06       -1.76      6.06 o
  -4   6  16       27.00       21.42      3.62 o
  -3   6  16       13.13       23.52      3.99 o
  -2   6  16       61.47       69.82      5.59 o
  -1   6  16       57.21       61.03      5.64 o
   0   6  16       36.54       41.03      4.65 o
   1   6  16       40.79       36.24      5.66 o
   2   6  16       13.24       20.05      5.98 o
   3   6  16        7.19       10.07      4.81 o
   4   6  16        5.64        6.40      3.64 o
   5   6  16        3.57        3.88      3.77 o
  -3   7  16        0.08       -4.17      4.17 o
  -2   7  16        1.71        6.01      4.44 o
  -1   7  16       10.08        9.45      4.59 o
   0   7  16        4.97        9.77      4.13 o
   1   7  16        9.21       11.20      7.29 o
   2   7  16       32.78       37.44      5.27 o
   3   7  16       25.37       39.25      8.14 o
  -9   1  17        4.15        5.41      4.17 o
  -8   1  17       10.83        6.74      3.87 o
  -7   1  17        0.03       -0.98      3.05 o
  -6   1  17       48.34       49.65      4.63 o
  -5   1  17       47.74       50.43      4.36 o
  -4   1  17        4.52        3.77      2.75 o
  -3   1  17       30.68       31.68      3.78 o
  -2   1  17       87.52       91.80      7.01 o
  -1   1  17      131.81      140.83      6.56 o
   0   1  17       25.48       24.06      3.30 o
   1   1  17       34.51       36.28      3.61 o
   2   1  17      123.05      124.35      5.99 o
   3   1  17      303.43      282.46     10.08 o
   4   1  17        0.27        2.25      2.60 o
   5   1  17       16.84       16.23      4.44 o
   6   1  17       11.69       16.25      3.68 o
   7   1  17        6.17       -0.60      4.21 o
   8   1  17        0.37        7.15      3.47 o
  -8   2  17        0.94       11.50      4.26 o
  -7   2  17        0.22        2.85      4.05 o
  -6   2  17        1.03       -1.88      3.13 o
  -5   2  17       66.01       61.88      5.86 o
  -4   2  17       64.55       63.12      5.74 o
  -3   2  17       85.93       74.62      5.30 o
  -2   2  17        2.66       -1.00      2.56 o
  -1   2  17      232.73      218.51      9.04 o
   0   2  17       43.84       43.11      4.71 o
   1   2  17       41.18       32.33      4.52 o
   2   2  17       69.84       67.46      5.38 o
   3   2  17        4.80        3.42      3.27 o
   4   2  17      207.37      193.86      8.09 o
   5   2  17       28.67       28.43      4.13 o
   6   2  17       12.16       11.23      3.50 o
   7   2  17       37.86       23.70      4.94 o
   8   2  17        3.31       -2.80      4.32 o
  -8   3  17        1.45       -1.84      4.31 o
  -7   3  17       14.71       22.84      5.09 o
  -6   3  17       62.15       58.67      6.43 o
  -5   3  17       14.67       10.38      3.91 o
  -4   3  17        3.73       -3.36      3.36 o
  -3   3  17       73.95       72.80      5.41 o
  -2   3  17       92.70       94.66      5.82 o
  -1   3  17       77.86       78.03      6.33 o
   0   3  17       22.45       14.47      4.83 o
   1   3  17       46.50       40.64      5.98 o
   2   3  17      198.73      189.38     11.21 o
   3   3  17        0.36        0.25      3.23 o
   4   3  17       44.54       41.68      6.61 o
   5   3  17        3.38        1.48      3.16 o
   6   3  17       14.92       14.92      4.18 o
   7   3  17        1.59        3.67      3.76 o
   8   3  17        5.81        3.01      8.50 o
  -7   4  17        3.19        3.08      4.76 o
  -6   4  17       86.05       77.42      7.83 o
  -5   4  17        6.59       -0.29      3.42 o
  -4   4  17      183.86      194.33      9.74 o
  -3   4  17        0.08        2.16      3.22 o
  -2   4  17        0.01        4.77      3.20 o
  -1   4  17        6.06        4.82      5.22 o
   0   4  17      205.05      252.55     12.63 o
   1   4  17       40.79       44.91      6.33 o
   2   4  17       46.18       45.20      5.68 o
   3   4  17      297.07      290.10     11.25 o
   4   4  17       62.68       65.03      6.67 o
   5   4  17       39.99       25.17      4.53 o
   6   4  17       12.62       13.30      4.08 o
   7   4  17       78.61      101.57      7.48 o
  -6   5  17        8.64        3.01      4.14 o
  -5   5  17        5.62        8.51      3.88 o
  -4   5  17       75.31       97.24      7.59 o
  -3   5  17       47.64       47.17      6.89 o
  -2   5  17        0.04        2.58      3.41 o
  -1   5  17        0.36        0.62      3.14 o
   0   5  17      106.19      109.11      7.13 o
   1   5  17       31.31       35.27      5.14 o
   2   5  17        4.50        0.82      3.83 o
   3   5  17        0.51        7.18      3.97 o
   4   5  17        0.81       -0.55      2.94 o
   5   5  17        9.87        6.77      4.02 o
   6   5  17        5.54        8.98      5.92 o
  -5   6  17        6.73        6.75      5.12 o
  -4   6  17       49.06       47.42      5.06 o
  -3   6  17      143.73      143.42      7.97 o
  -2   6  17       10.45       17.14      3.85 o
  -1   6  17       91.57       97.54      9.09 o
   0   6  17        5.70        9.98      3.64 o
   1   6  17       47.52       65.57      7.22 o
   2   6  17       29.67       33.45      6.01 o
   3   6  17        1.38       -2.85      3.94 o
   4   6  17       29.46       30.21      5.22 o
  -2   7  17        0.01        0.61      8.21 o
  -1   7  17       10.07       17.89      5.46 o
   0   7  17        0.73       -2.62      4.04 o
   1   7  17        5.46       -3.26      6.22 o
   2   7  17       23.26       24.67      8.50 o
  -8   0  18        4.31        4.12      6.25 o
  -7   0  18       31.21       21.58      7.36 o
  -6   0  18       11.14       24.88      5.41 o
  -5   0  18      128.42      136.30     11.74 o
  -4   0  18       22.24       18.03      4.44 o
  -3   0  18       20.15       25.56      5.62 o
  -2   0  18       52.79       59.83      7.67 o
  -1   0  18      167.90      151.41     10.74 o
   0   0  18        1.03        0.02      3.57 o
   1   0  18      964.23      897.23     44.60 o
   2   0  18     2302.50     2242.23     55.74 o
   3   0  18       12.51        9.40      4.43 o
   4   0  18        1.55       -1.45      5.79 o
   5   0  18       29.97       31.27      6.79 o
   6   0  18        0.39        2.28      3.89 o
   7   0  18      123.93      114.02      8.01 o
   8   0  18        1.04        2.73      5.96 o
  -8   1  18       14.14        8.26      4.02 o
  -7   1  18       29.98       36.48      7.68 o
  -6   1  18       33.17       23.99      4.40 o
  -5   1  18        6.31        4.72      4.11 o
  -4   1  18       99.01       95.24      6.06 o
  -3   1  18        0.52        0.72      2.49 o
  -2   1  18      353.90      333.61     10.20 o
  -1   1  18      130.65      137.45      7.14 o
   0   1  18        0.08        0.84      2.34 o
   1   1  18        2.38        0.37      2.43 o
   2   1  18       17.19       19.21      5.17 o
   3   1  18        8.99       10.84      3.55 o
   4   1  18       96.04      103.62      7.48 o
   5   1  18       20.03       17.09      3.31 o
   6   1  18      363.13      377.09     10.94 o
   7   1  18        8.60        3.30      3.88 o
   8   1  18       10.76        7.56      3.66 o
  -8   2  18       61.47       72.22      7.34 o
  -7   2  18       50.24       52.50      6.30 o
  -6   2  18       96.97      103.82      7.89 o
  -5   2  18       82.00       81.99      6.71 o
  -4   2  18       13.82       15.29      4.87 o
  -3   2  18       71.14       76.13      6.04 o
  -2   2  18      222.50      189.52      8.87 o
  -1   2  18     1061.07     1021.27     21.79 o
   0   2  18        1.66        0.18      3.09 o
   1   2  18      170.26      174.70      8.44 o
   2   2  18       93.96       99.26      6.61 o
   3   2  18      106.32      117.21      7.45 o
   4   2  18        3.36       -2.23      4.59 o
   5   2  18        0.04       -1.32      2.95 o
   6   2  18       39.79       35.41      4.69 o
   7   2  18       63.69       64.57      7.87 o
   8   2  18       40.84       63.11     13.42 o
  -8   3  18        0.19       -0.49      4.25 o
  -7   3  18       41.95       51.38      6.39 o
  -6   3  18        0.35        2.63      3.71 o
  -5   3  18       11.83       15.39      6.26 o
  -4   3  18       11.31        4.51      3.15 o
  -3   3  18       11.30        8.03      3.25 o
  -2   3  18       19.30       27.00      6.26 o
  -1   3  18      204.36      212.82     11.53 o
   0   3  18       18.89       26.84      5.27 o
   1   3  18       47.64       63.73      7.05 o
   2   3  18      286.99      318.65     14.89 o
   3   3  18        5.81        8.52      4.02 o
   4   3  18      257.86      272.83     11.97 o
   5   3  18       10.30        5.63      3.63 o
   6   3  18      180.70      192.39      9.44 o
   7   3  18        5.47        9.38      4.04 o
  -7   4  18       45.43       46.81      7.23 o
  -6   4  18       38.26       37.61      6.26 o
  -5   4  18       20.80       17.81      5.64 o
  -4   4  18        9.66        8.00      3.90 o
  -3   4  18       37.97       44.79      5.36 o
  -2   4  18        5.84        8.17      3.83 o
  -1   4  18      193.49      180.79     10.09 o
   0   4  18        0.88        6.71      4.39 o
   1   4  18       74.97       70.88      7.47 o
   2   4  18        3.27        8.33      3.91 o
   3   4  18       29.93       20.83      4.75 o
   4   4  18        9.06        6.40      5.08 o
   5   4  18       27.98       30.80      4.56 o
   6   4  18        0.17       -3.21      3.21 o
  -6   5  18        0.26       -1.51      4.68 o
  -5   5  18        0.27       -1.28      3.68 o
  -4   5  18      109.13       94.09      7.38 o
  -3   5  18        1.21        5.93      3.60 o
  -2   5  18       41.93       38.27      5.22 o
  -1   5  18        0.15        0.27      3.24 o
   0   5  18       70.67       80.89      8.13 o
   1   5  18        5.12        3.16      3.76 o
   2   5  18       24.64       23.45      4.89 o
   3   5  18       12.25       16.08      5.17 o
   4   5  18        2.70        5.74      3.42 o
   5   5  18        0.07        0.72      3.90 o
  -4   6  18       23.00       22.11      4.38 o
  -3   6  18        2.02       -1.29      3.34 o
  -2   6  18        0.12        1.62      3.42 o
  -1   6  18       16.69       14.46      4.14 o
   0   6  18       15.74        5.44      7.13 o
   1   6  18        9.28       -0.12      5.09 o
   2   6  18       12.08       13.42      5.12 o
   3   6  18        0.63        2.09      6.74 o
   4   6  18        0.28       -0.98      3.54 o
  -8   1  19        0.07        1.15      3.85 o
  -7   1  19        0.01        3.95      3.73 o
  -6   1  19        4.36        3.56      3.52 o
  -5   1  19       14.66       13.83      4.09 o
  -4   1  19      124.05      115.51      7.66 o
  -3   1  19       97.42      105.95      7.07 o
  -2   1  19       11.99       11.23      3.95 o
  -1   1  19      129.73      134.23      9.95 o
   0   1  19      143.26      142.69      8.07 o
   1   1  19      159.04      155.72      8.11 o
   2   1  19       15.26       12.39      3.75 o
   3   1  19       28.63       33.87      4.80 o
   4   1  19        1.00       -0.01      2.83 o
   5   1  19        1.72        1.34      2.95 o
   6   1  19       29.02       32.09      4.53 o
   7   1  19       39.19       42.07      5.96 o
  -8   2  19        1.91       -1.29      4.20 o
  -7   2  19        1.07       -1.34      3.97 o
  -6   2  19       14.48       17.63      7.66 o
  -5   2  19        9.53       14.11      4.35 o
  -4   2  19       16.50       11.19      3.89 o
  -3   2  19        8.53        5.11      3.39 o
  -2   2  19        8.48        6.16      3.09 o
  -1   2  19       22.25       20.74      4.15 o
   0   2  19        0.70        0.67      3.05 o
   1   2  19       31.52       32.99      4.57 o
   2   2  19        0.37       -2.27      2.94 o
   3   2  19        5.46       11.68      4.63 o
   4   2  19       85.63       89.17      8.41 o
   5   2  19        1.23        0.29      3.40 o
   6   2  19       44.82       41.88      9.39 o
   7   2  19        2.00       -4.74      4.74 o
  -7   3  19       30.62       31.44      5.51 o
  -6   3  19       49.17       49.91      6.03 o
  -5   3  19        0.15       -1.58      3.41 o
  -4   3  19       61.68       60.61      5.92 o
  -3   3  19       26.82       22.71      4.65 o
  -2   3  19       46.14       45.02      5.33 o
  -1   3  19        3.42        1.97      5.33 o
   0   3  19      161.04      158.57     10.50 o
   1   3  19      287.95      282.79     13.48 o
   2   3  19       41.24       35.07      6.21 o
   3   3  19       38.23       44.84      5.84 o
   4   3  19      123.76      123.92      8.51 o
   5   3  19       48.21       49.84      5.35 o
   6   3  19        0.36        1.44      3.63 o
   7   3  19       26.54       13.25      4.90 o
  -6   4  19        7.15        4.51      4.66 o
  -5   4  19        0.65        0.02      4.11 o
  -4   4  19        0.44       -2.32      3.49 o
  -3   4  19       52.89       43.13      5.43 o
  -2   4  19       31.35       30.51      4.99 o
  -1   4  19       11.69        9.12      3.87 o
   0   4  19        1.10        0.75      4.52 o
   1   4  19       37.56       42.71      6.54 o
   2   4  19       10.50       10.54      4.20 o
   3   4  19       75.71       73.74     12.53 o
   4   4  19       14.30       11.18      4.50 o
   5   4  19        2.78       -1.49      3.24 o
   6   4  19        1.26       -2.97      3.63 o
  -5   5  19        0.03        1.31      4.66 o
  -4   5  19        2.52        6.47      3.87 o
  -3   5  19        1.00       -2.54      3.68 o
  -2   5  19        9.73        9.53      4.02 o
  -1   5  19       18.64       16.98      7.17 o
   0   5  19       48.47       40.40      9.41 o
   1   5  19       24.17       27.06      5.23 o
   2   5  19       10.27        9.24      4.64 o
   3   5  19        1.84       -1.67      3.77 o
   4   5  19       89.74       88.84     11.11 o
   5   5  19        5.65        1.45      3.90 o
  -3   6  19        6.84        6.45      3.75 o
  -2   6  19        8.74        5.05      3.80 o
  -1   6  19        4.75       10.63      4.59 o
   0   6  19        2.18       -3.51      4.27 o
   1   6  19        1.38        4.99      4.71 o
   2   6  19        0.15       -2.44      4.23 o
   3   6  19        0.29       -4.35      4.38 o
  -8   0  20       27.21       29.18      8.84 o
  -7   0  20       14.59       27.77      7.48 o
  -6   0  20      181.92      180.02     14.61 o
  -5   0  20       67.25       64.91      7.20 o
  -4   0  20       82.04       89.65     10.05 o
  -3   0  20      108.07      119.59     10.85 o
  -2   0  20       34.65       29.63      6.30 o
  -1   0  20      490.79      505.82     20.73 o
   0   0  20      315.06      333.60     14.65 o
   1   0  20       20.32       15.11      5.08 o
   2   0  20        0.15       -5.79      5.79 o
   3   0  20        9.62        1.93      5.79 o
   4   0  20       75.87       81.00     13.50 o
   5   0  20       77.75       69.60      5.68 o
   6   0  20        1.11        3.44      2.87 o
   7   0  20       93.45      103.72     12.07 o
  -8   1  20       15.76        9.10      6.04 o
  -7   1  20        1.04        0.40      3.70 o
  -6   1  20        8.03        7.06      4.26 o
  -5   1  20       38.43       38.35      5.45 o
  -4   1  20        2.10        8.12      3.90 o
  -3   1  20       12.64       14.06      4.44 o
  -2   1  20       40.23       44.19      5.75 o
  -1   1  20       18.12       20.63      4.51 o
   0   1  20       52.34       59.87      6.39 o
   1   1  20       14.40       13.58      4.66 o
   2   1  20       94.41       85.61      6.56 o
   3   1  20      108.30       94.16      6.83 o
   4   1  20        5.55        5.49      3.56 o
   5   1  20       10.67       12.47      3.70 o
   6   1  20        2.23        3.52      3.28 o
   7   1  20        0.01       -1.47      4.02 o
  -7   2  20        8.21        0.53      4.36 o
  -6   2  20       14.88       22.26      6.05 o
  -5   2  20       29.82       31.80      5.36 o
  -4   2  20        3.80        0.97      3.36 o
  -3   2  20       44.85       51.93      5.54 o
  -2   2  20       59.00       64.50      7.93 o
  -1   2  20      341.67      345.79     11.47 o
   0   2  20      148.71      170.63      9.19 o
   1   2  20       61.99       72.78      7.03 o
   2   2  20       91.21      104.03      9.40 o
   3   2  20      122.35      113.46      9.09 o
   4   2  20        1.42       -3.36      3.48 o
   5   2  20       13.11       13.41      4.55 o
   6   2  20      211.09      226.04     11.55 o
   7   2  20       37.79       44.44      7.71 o
  -7   3  20        8.76        6.66      4.73 o
  -6   3  20        3.33        2.20      4.17 o
  -5   3  20      119.10      122.98     15.80 o
  -4   3  20        7.98        6.82      4.82 o
  -3   3  20       12.96       11.99      4.11 o
  -2   3  20       14.48       16.67      4.31 o
  -1   3  20        6.82        4.44      4.53 o
   0   3  20        0.59       -3.21      4.36 o
   1   3  20        0.03        4.05     10.84 o
   2   3  20        0.02       -3.77      3.77 o
   3   3  20       66.94       58.87      7.59 o
   4   3  20        2.78        1.09      3.89 o
   5   3  20        6.11        4.68      3.58 o
   6   3  20        6.31        0.01      4.19 o
  -6   4  20        1.78       -1.65      4.34 o
  -5   4  20       16.47        3.45      4.63 o
  -4   4  20        0.08        1.80      3.87 o
  -3   4  20       59.25       62.78      6.48 o
  -2   4  20       16.60       19.68      4.50 o
  -1   4  20       34.20       41.03      6.66 o
   0   4  20      117.01      140.59     10.72 o
   1   4  20      113.32      108.11      9.86 o
   2   4  20       62.61       66.19     10.20 o
   3   4  20       11.80        3.80      4.68 o
   4   4  20       13.08        9.43      6.40 o
   5   4  20       27.25       41.26      5.42 o
  -5   5  20        0.40        3.56      4.32 o
  -4   5  20        7.88        5.91      6.89 o
  -3   5  20       12.75        5.61      4.80 o
  -2   5  20        1.52        3.25      3.97 o
  -1   5  20        5.27        9.11      4.06 o
   0   5  20        8.64        4.86      5.79 o
   1   5  20        0.18       -3.28      5.29 o
   2   5  20       18.89       16.86      4.94 o
   3   5  20        0.19       -0.48      4.56 o
   4   5  20        0.00        1.17      5.09 o
  -2   6  20        2.14        1.18      3.96 o
  -1   6  20        6.11        2.45      3.81 o
   0   6  20       23.20       28.43      7.27 o
   1   6  20        2.59       -5.18      5.18 o
   2   6  20        0.05       -2.61      4.83 o
  -7   1  21        7.69        7.37      5.19 o
  -6   1  21        0.01       -3.55      3.55 o
  -5   1  21       40.75       40.73      5.78 o
  -4   1  21        0.05        1.98      3.50 o
  -3   1  21        0.02       -3.40      4.67 o
  -2   1  21       47.28       52.79      7.33 o
  -1   1  21        0.10       -2.68      3.43 o
   0   1  21       26.55       19.52      5.51 o
   1   1  21       56.93       51.71      5.62 o
   2   1  21        8.45        7.47      3.54 o
   3   1  21       45.27       40.72      6.28 o
   4   1  21       27.19       22.03      4.74 o
   5   1  21        5.68        4.85      3.47 o
   6   1  21       16.29       12.54      4.57 o
   7   1  21        2.56        4.72      3.86 o
  -7   2  21       13.37       12.15      6.15 o
  -6   2  21        7.30       12.63      4.74 o
  -5   2  21       10.13        4.26      4.59 o
  -4   2  21        1.79       -4.31      4.31 o
  -3   2  21       76.18       68.57      6.46 o
  -2   2  21       11.08        7.57      4.63 o
  -1   2  21       15.80       17.19      4.53 o
   0   2  21       31.63       31.07      4.88 o
   1   2  21       62.41       54.07      7.01 o
   2   2  21       52.29       48.97      6.89 o
   3   2  21        1.26       -1.89      4.01 o
   4   2  21        5.73        3.46      3.96 o
   5   2  21       30.06       31.42      5.32 o
   6   2  21       10.68       11.75      5.78 o
  -6   3  21        5.82       13.84      4.70 o
  -5   3  21       38.60       36.95      6.56 o
  -4   3  21       42.95       26.53      5.83 o
  -3   3  21       34.90       35.69      5.41 o
  -2   3  21        1.59        1.94      4.61 o
  -1   3  21       28.41       35.43      6.38 o
   0   3  21        0.02        4.61      4.72 o
   1   3  21        0.23        0.13      6.85 o
   2   3  21        1.94       -4.06      4.06 o
   3   3  21       12.02       10.58      4.59 o
   4   3  21      107.77      106.94      8.42 o
   5   3  21       23.69       16.20      5.76 o
   6   3  21        7.32        3.18      4.25 o
  -5   4  21        7.72        5.80      4.85 o
  -4   4  21        1.37        5.47      4.15 o
  -3   4  21       23.36       28.82      5.95 o
  -2   4  21       11.76       16.55      4.60 o
  -1   4  21        0.12       -3.90      3.90 o
   0   4  21        8.32        7.33      5.44 o
   1   4  21       19.46       18.58      5.81 o
   2   4  21       93.29       75.88      7.37 o
   3   4  21        0.25       -2.77      3.97 o
   4   4  21        4.96        3.51      5.36 o
   5   4  21       60.53       74.29      6.67 o
  -4   5  21       24.04       25.89      5.55 o
  -3   5  21        5.58        2.70      4.15 o
  -2   5  21        0.21       -2.07      3.69 o
  -1   5  21      108.00      114.29     11.70 o
   0   5  21        0.78        2.72      4.75 o
   1   5  21       26.00       19.55      6.10 o
   2   5  21       28.35       17.74      6.14 o
   3   5  21        0.50       -1.86      6.04 o
  -7   0  22        0.71       17.01      7.32 o
  -6   0  22       89.83       99.80     16.88 o
  -5   0  22       19.68       24.11     10.13 o
  -4   0  22       14.91        4.82      8.68 o
  -3   0  22       18.38       21.21      8.68 o
  -2   0  22       26.74       38.09     10.61 o
  -1   0  22       29.51       41.46     10.61 o
   0   0  22      194.50      187.55     19.29 o
   1   0  22        4.83        7.23      7.71 o
   2   0  22       95.55       92.09     13.98 o
   3   0  22        0.01        5.30      7.23 o
   4   0  22        0.21        9.64      7.71 o
   5   0  22        4.66        0.23      5.62 o
   6   0  22       58.59       69.92     10.21 o
  -7   1  22       28.61       22.28      6.44 o
  -6   1  22       38.19       36.07      6.93 o
  -5   1  22       52.08       53.23      6.53 o
  -4   1  22       29.96       26.32      7.32 o
  -3   1  22        8.62        8.93      4.82 o
  -2   1  22        2.13       -4.59      4.59 o
  -1   1  22       57.41       43.73      6.31 o
   0   1  22       88.00       84.83      8.98 o
   1   1  22      113.31      129.29     14.71 o
   2   1  22       71.52       65.58      7.42 o
   3   1  22       63.43       69.48      8.06 o
   4   1  22      101.73      106.19      7.88 o
   5   1  22        3.38       -1.10      3.30 o
   6   1  22       20.54       13.44      5.83 o
  -6   2  22        2.30       -4.02      4.02 o
  -5   2  22       11.09       10.39      4.46 o
  -4   2  22        0.02       -3.46      3.46 o
  -3   2  22       29.16       31.68      6.09 o
  -2   2  22      201.50      204.24     12.13 o
  -1   2  22        2.73        3.95      4.45 o
   0   2  22       27.01       23.19      5.47 o
   1   2  22        8.21        9.64      4.85 o
   2   2  22       78.23       85.00      8.64 o
   3   2  22        7.26        1.29      5.95 o
   4   2  22       11.22       14.15      5.18 o
   5   2  22        1.61        3.39      4.17 o
   6   2  22       28.38       17.56      5.21 o
  -6   3  22        0.18       -5.14      5.64 o
  -5   3  22       64.94       88.40      9.24 o
  -4   3  22        1.69        5.36      6.60 o
  -3   3  22       28.74       25.72      5.87 o
  -2   3  22        0.61       -0.51      4.15 o
  -1   3  22       98.07       94.67      9.70 o
   0   3  22       32.16       21.88      5.75 o
   1   3  22      101.28       93.10      8.98 o
   2   3  22      135.27      139.08     10.85 o
   3   3  22        0.35        1.37      4.14 o
   4   3  22       78.25       85.26      7.97 o
   5   3  22        0.31       -1.60      3.77 o
  -5   4  22        9.03        8.15      9.67 o
  -4   4  22        2.73       -0.75      3.87 o
  -3   4  22        3.30        3.09      4.12 o
  -2   4  22        6.66       12.78      5.38 o
  -1   4  22        6.25        4.71      5.18 o
   0   4  22      153.45      158.45     11.70 o
   1   4  22       12.33       17.01      5.67 o
   2   4  22        0.04        3.86      4.32 o
   3   4  22        2.57       -0.73      4.57 o
   4   4  22        4.06        9.43      4.76 o
  -3   5  22        0.04       -3.92      3.92 o
  -2   5  22       11.11       11.95      4.80 o
  -1   5  22        4.28        1.12      4.81 o
   0   5  22       12.17       17.51      5.92 o
   1   5  22       17.74       25.28      6.50 o
   2   5  22        0.28        6.98      5.30 o
  -6   1  23       32.90       31.05      6.67 o
  -5   1  23        1.06       -2.32      6.99 o
  -4   1  23        1.04        7.23      5.80 o
  -3   1  23       41.69       49.09      8.31 o
  -2   1  23        2.25        2.27      5.28 o
  -1   1  23      112.87      103.89     10.57 o
   0   1  23        3.87        2.31     11.57 o
   1   1  23        0.38        1.66     10.61 o
   2   1  23       34.70       43.10      7.82 o
   3   1  23       18.79       24.04      7.14 o
   4   1  23        4.76        0.15      4.31 o
   5   1  23       20.22       20.11      6.79 o
  -6   2  23        4.71       16.90      5.11 o
  -5   2  23        7.79       11.03      4.65 o
  -4   2  23        0.78       -2.81      3.69 o
  -3   2  23       51.93       64.32      7.64 o
  -2   2  23        1.44       -4.43      4.43 o
  -1   2  23       13.19        3.38      6.27 o
   0   2  23        8.75        6.98      4.72 o
   1   2  23       10.31       12.05      4.97 o
   2   2  23       57.39       55.56     12.05 o
   3   2  23        0.22       -4.93      4.93 o
   4   2  23       56.88       62.30      8.03 o
   5   2  23       13.37       16.98      5.13 o
  -5   3  23       15.64        8.59      5.80 o
  -4   3  23       13.07       12.53      5.35 o
  -3   3  23        0.93        3.44      5.96 o
  -2   3  23      132.53      156.63     14.53 o
  -1   3  23        5.21        1.71      6.08 o
   0   3  23        0.45       -1.22      4.44 o
   1   3  23        3.22        0.33      6.06 o
   2   3  23       34.66       34.83      6.84 o
   3   3  23       14.67       12.61      5.02 o
   4   3  23        0.51        1.44      5.07 o
  -4   4  23       19.99       23.55      6.38 o
  -3   4  23        3.12        4.47      4.70 o
  -2   4  23       28.85       13.30      6.01 o
  -1   4  23        0.29       -4.78      4.78 o
   0   4  23      105.83      115.54     10.65 o
   1   4  23       30.55       34.50     10.41 o
   2   4  23        1.16        1.18      4.51 o
   3   4  23       35.33       51.67      6.76 o
   0   5  23        2.62        3.55      5.40 o
  -5   0  24       88.94       72.32     15.43 o
  -4   0  24        5.14       13.02      9.64 o
  -3   0  24       77.29       96.43     15.91 o
  -2   0  24       55.89       39.54     11.09 o
  -1   0  24        6.04        0.00      7.23 o
   0   0  24       17.94       38.57     11.09 o
   1   0  24       23.85       24.59     10.61 o
   2   0  24      103.42       99.80     15.43 o
   3   0  24        3.09       -0.48      7.71 o
   4   0  24        0.77       14.46      8.68 o
   5   0  24       35.92       57.72      9.87 o
  -5   1  24       35.36       41.49      8.69 o
  -4   1  24        7.35       15.95      6.98 o
  -3   1  24        2.90       -1.10      5.62 o
  -2   1  24        5.29        5.79      5.80 o
  -1   1  24      126.68      131.87     12.22 o
   0   1  24        0.54        0.57      5.62 o
   1   1  24       18.08        6.37      9.40 o
   2   1  24      144.72      164.48     13.80 o
   3   1  24       24.29       13.09      6.45 o
   4   1  24        1.93       -1.45      5.45 o
   5   1  24        0.49       -2.50      4.61 o
  -5   2  24       16.41       24.66      6.56 o
  -4   2  24        7.13       12.03      6.03 o
  -3   2  24       95.83       96.55     14.01 o
  -2   2  24       43.24       21.26      9.64 o
  -1   2  24       26.36       24.59      7.41 o
   0   2  24        6.09        1.45      5.80 o
   1   2  24       15.08       10.73      6.37 o
   2   2  24        6.69       16.94     14.71 o
   3   2  24      159.48      165.29     15.30 o
   4   2  24       18.41       23.37     10.97 o
  -4   3  24        3.09        1.77      4.79 o
  -3   3  24       41.39       34.42      8.31 o
  -2   3  24       10.11        5.99      5.51 o
  -1   3  24      154.41      164.34     12.16 o
   0   3  24       11.30       13.44      6.04 o
   1   3  24        8.51        8.58      5.63 o
   2   3  24      101.57       91.53      9.87 o
   3   3  24        5.49       -5.19      5.19 o
  -2   4  24        0.19        9.77      5.88 o
  -1   4  24        1.54       -0.36      5.37 o
   0   4  24        0.35        3.96      5.43 o
   1   4  24       19.48       10.53      7.03 o
   2   4  24       19.87       12.83      5.16 o
  -4   1  25        4.19        4.97      8.68 o
  -3   1  25       16.20       26.12      7.82 o
  -2   1  25        7.56        9.21      6.11 o
  -1   1  25        4.88        0.16      5.62 o
   0   1  25        5.05        7.44      5.96 o
   1   1  25       29.97       43.04      8.69 o
   2   1  25        1.63       -5.28      5.28 o
   3   1  25        6.25       -1.45      8.20 o
   4   1  25        0.76        2.20      8.68 o
  -4   2  25        0.54        6.51      6.48 o
  -3   2  25        3.51        3.86      9.16 o
  -2   2  25       24.42       33.27     11.09 o
  -1   2  25        3.24       -4.34      7.71 o
   0   2  25        0.03       -2.89      7.23 o
   1   2  25        1.25       -2.31      5.62 o
   2   2  25        3.98        8.27      6.94 o
   3   2  25        2.22        6.18     12.05 o
  -3   3  25       17.93       15.30     12.05 o
  -2   3  25       13.59       11.61      8.68 o
  -1   3  25        4.80        6.47      5.48 o
   0   3  25        0.95        1.45      4.97 o
   1   3  25       19.62       21.20      7.96 o
   2   3  25       84.59       83.28     13.02 o
  -3   0  26        0.01        3.38      9.16 o
  -2   0  26       48.04       44.84     13.02 o
  -1   0  26        0.67        2.41      8.68 o
   0   0  26       80.29       86.30     16.39 o
   1   0  26        0.95        0.96      7.71 o
   2   0  26       73.84       67.02     14.46 o
   3   0  26       34.75       33.75     11.57 o
  -3   1  26        2.85        1.17      6.45 o
  -2   1  26        7.72       18.63      7.41 o
  -1   1  26        0.10       -3.84      5.90 o
   0   1  26        0.31        5.75      6.11 o
   1   1  26        2.74       10.48      6.98 o
   2   1  26        6.70       -3.86      7.71 o
   3   1  26        0.25        5.79      9.16 o
  -2   2  26        2.76        0.00      9.16 o
  -1   2  26       22.23       20.73     10.61 o
   0   2  26       35.59       48.70     12.54 o
   1   2  26        9.35       10.13      9.16 o
   2   2  26       32.68       49.58      9.71 o
  -1   1  27        0.10      -12.05     12.05 o
   0   1  27        6.33       -5.80      5.80 o
   1   1  27        0.00       -6.75      6.75 o
 
